# Supplementary material for: The Proteomic Profile of Hereditary Inclusion Body Myopathy
Source: PLoS One. 2011 Jan 31;6(1):e16334. doi: 10.1371/journal.pone.0016334 (PMC3031555; doi:10.1371/journal.pone.0016334)
Supplement: Table S1 — MS/MS identification of protein biopsies by 2DE. (XLS) [file pone.0016334.s006.xls]

## Sheet: Sheet1
	MS/MS IDENTIFICATION OF PROTEIN BIOPSIES BY 2-DE
	Gi	Protein Name	Comment	Identified Peptides	Pepminer Score	Mass	Sequence	Charge	Sequest Score	Coverage
	Gi	Protein Name	Comment	Identified peptides	Pep-miner score	Mass	Sequence	Charge	Sequest score	Coverage
SSP 1206
	Gi	Protein Name	Comment	Identified peptides						Coverage
	4557777	slow skeletal ventricular myosin alkali light chain 3 [Homo sapiens]		19						0.78
					> Score >	Mass	Sequence	Charge	xCorr
				1	75	924.431	EVEFDASK	1	1.52
				2	87	962.468	LTEDEVEK	2	1.9297
				3	93	995.563	HVLATLGER	2	2.3626
				4	92	1044.49	EAFM(+16)LFDR	2	2.2486
				5	83 83	1722.85	VFDKEGNGTVMGAELR	2	4.4907
				6	91	1743.82	NKDTGTYEDFVEGLR	2	4.582
				7	94	1750.93	IKIEFTPEQIEEFK	3	4.9087
				8	96	1750.93	IKIEFTPEQIEEFK	3	4.9087
				9	79 79	1233.59	EGNGTVMGAELR	2	3.0495
				10	89 89	1249.59	EGNGTVM(+16)GAELR	2	3.0495
				11	96	1281.62	ITYGQC(+57.02)GDVLR	2	3.3286
				12	95	1967.94	MMDFETFLPMLQHISK	3	4.0272
				13	87	1999.94	MM(+16)DFETFLPM(+16)LQHISK	3	4.0272
				14	81	1999.94	M(+16)M(+16)DFETFLPMLQHISK	3	4.0272
				15	84	2015.94	M(+16)M(+16)DFETFLPM(+16)LQHISK	3	4.0272
				16	93	1396.75	ALGQNPTQAEVLR	2	3.9863
				17	98	1501.68	DTGTYEDFVEGLR	2	3.8094
				18	90	1509.75	IEFTPEQIEEFK	2	3.6129
				19	98	1524.82	AAPAPAPPPEPERPK	2	3.0955
				20	75	2535.22	IEFTPEQIEEFKEAFM(+16)LFDR	2	4.6835
				21	90 90	1722.85	VFDKEGNGTVMGAELR	2	4.4907
				22	95	1743.82	NKDTGTYEDFVEGLR	2	4.582
				23	91	1750.93	IKIEFTPEQIEEFK	3	4.9087
				24	92	2760.39	IKIEFTPEQIEEFKEAFMLFDR	3	5.1088
				25	76	2776.39	IKIEFTPEQIEEFKEAFM(+16)LFDR	3	5.1088
				26	89	962.468	LTEDEVEK	2	1.9297
				27	93	3089.41	LTEDEVEKLMAGQEDSNGC(+57.02)INYEAFVK	3	8.3865
				28	90 81	3105.41	LTEDEVEKLM(+16)AGQEDSNGC(+57.02)INYEAFVK	3	8.3865
				29	88	2145.96	LMAGQEDSNGC(+57.02)INYEAFVK	3	6.1344
				30	91	2161.96	LM(+16)AGQEDSNGC(+57.02)INYEAFVK	3	6.1344
				31	88	2430.23	AAPAPAPPPEPERPKEVEFDASK	2	4.4189
				32	94	2519.22	IEFTPEQIEEFKEAFMLFDR	2	4.6835
				33	94	1396.75	ALGQNPTQAEVLR	2	3.9863
				34	93	3089.41	LTEDEVEKLMAGQEDSNGC(+57.02)INYEAFVK	3	8.3865
SSP 1401
	Gi	Protein Name	Comment	Identified peptides						Coverage
	63252898	tropomyosin 1 alpha chain isoform 1 [Homo sapiens]		48						0.87
					> Score >	Mass	Sequence	Charge	xCorr
				1	89 85	804.483	SVTKLEK	2	1.8053
				2	77	1218.6	AEERAELSEGK	3	2.9092
				3	93 93	830.498	LELAEKK	2	2.3123
				4	91 87	846.468	LKEAETR	2	2.0973
				5	83	1314.76	KLVIIESDLER	2	4.1732
				6	76	926.433	HIAEDADR	2	2.5348
				7	99	1399.75	RIQLVEEELDR	2	4.7644
				8	70	1443.81	LATALQKLEEAEK	2	4.3449
				9	81	1460.73	KATDAEADVASLNR	2	4.9639
				10	88	1476.68	LEEAEKAADESER	2	4.3409
				11	95 86	1516.82	SKQLEDELVSLQK	2	4.9569
				12	87	1531.73	AEQAEADKKAAEDR	3	4.5315
				13	85	1054.53	HIAEDADRK	2	2.0681
				14	77	1597.76	GTEDELDKYSEALK	2	4.5859
				15	91 91	1073.56	LDKENALDR	2	2.6225
				16	85 85	1073.56	LDKENALDR	2	2.6225
				17	78	1616.84	KATDAEADVASLNRR	3	3.413
				18	93	1644.92	SKQLEDELVSLQKK	3	4.909
				19	86 82	1648.82	DEEKM(+16)EIQEIQLK	3	3.1367
				20	95	1120.52	C(+57.02)AELEEELK	2	3.1265
				21	85 85	1687.83	ENALDRAEQAEADKK	3	3.5481
				22	97 97	1131.61	MEIQEIQLK	2	3.3346
				23	90	1716.81	YSQKEDRYEEEIK	3	3.2501
				24	87 86	1147.58	LKGTEDELDK	2	2.5635
				25	91 91	1147.61	M(+16)EIQEIQLK	2	3.3346
				26	76	1727.89	IQLVEEELDRAQER	2	4.1416
				27	95	1186.67	LVIIESDLER	2	2.9926
				28	93 93	1799.99	KLVIIESDLERAEER	3	2.1566
				29	95	1801.88	HIAEDADRKYEEVAR	3	2.3385
				30	90	1218.6	AEERAELSEGK	3	2.9092
				31	79	1834.87	AELSEGKC(+57.02)AELEEELK	3	3.6042
				32	79	1838.94	LKGTEDELDKYSEALK	3	2.982
				33	94	1243.65	IQLVEEELDR	2	3.3218
				34	94	1883.99	RIQLVEEELDRAQER	3	5.2218
				35	92	1890.95	C(+57.02)AELEEELKTVTNNLK	3	4.1952
				36	89	1960.01	AQKDEEKMEIQEIQLK	3	3.9819
				37	99	1314.76	KLVIIESDLER	2	4.1732
				38	82	1976.01	AQKDEEKM(+16)EIQEIQLK	3	3.9819
				39	96	1332.64	ATDAEADVASLNR	2	4.1539
				40	83 83	2044.03	LDKENALDRAEQAEADKK	3	3.7936
				41	99	1399.75	RIQLVEEELDR	2	4.7644
				42	87 79	702.403	LELAEK	1	1.6555
				43	83 76	1429.79	QLEDELVSLQKK	2	1.9998
				44	97	1443.81	LATALQKLEEAEK	2	4.3449
				45	98	1460.73	KATDAEADVASLNR	2	4.9639
				46	90	2202.12	LATALQKLEEAEKAADESER	3	4.8452
				47	97	1476.68	LEEAEKAADESER	2	4.3409
				48	89 83	744.462	LATALQK	1	2.1331
				49	81	1488.74	ATDAEADVASLNRR	2	2.1548
				50	96	1516.82	SKQLEDELVSLQK	2	4.9569
				51	83	766.373	YEEVAR	1	1.8921
				52	91 87	1538.72	SIDDLEDELYAQK	2	3.8075
				53	87	2386.25	LVIIESDLERAEERAELSEGK	3	3.8565
				54	82	1671.89	LVIIESDLERAEER	2	3.3072
				55	93	1727.89	IQLVEEELDRAQER	2	4.1416
				56	86	2605.3	AELSEGKC(+57.02)AELEEELKTVTNNLK	3	5.757
				57	93	875.447	SLEAQAEK	2	2.0624
				58	83	1758.82	AISEELDHALNDMTSI	2	3.2755
				59	92	1774.82	AISEELDHALNDM(+16)TSI	2	3.2755
				60	88	2852.41	GTEDELDKYSEALKDAQEKLELAEK	3	5.0942
SSP 2305
	Gi	Protein Name	Comment	Identified peptides						Coverage
	46593007	ubiquinol-cytochrome c reductase core protein I [Homo sapiens]		21						0.48
					> Score >	Mass	Sequence	Charge	xCorr
				1	77	809.415	FTGSEIR	2	1.8289
				2	88 88	809.452	SLLTYGR	2	1.5126
				3	97	1256.67	RIPLAEWESR	3	3.6854
				4	83	896.445	SGMFWLR	2	2.5865
				5	95 93	900.526	ERDVILR	2	2.2632
				6	90	912.445	SGM(+16)FWLR	2	2.5865
				7	77	1440.7	ADLTEYLSTHYK	2	3.8379
				8	89 86	971.527	NRPGSALEK	2	2.5692
				9	93 88	1058.58	IAEVDASVVR	2	3.3687
				10	88	1059.51	SGM(+16)FWLRF	2	2.355
				11	81	1100.57	IPLAEWESR	2	3.5311
				12	86	1664.77	EVESMGAHLNAYSTR	3	2.4306
				13	86	1680.77	EVESM(+16)GAHLNAYSTR	3	2.4306
				14	92	1817.82	IDDM(+16)M(+16)FVLQGQWM(+16)R	2	4.7413
				15	88	1323.62	LC(+57.02)TSATESEVAR	2	3.3111
				16	85	2054	NALVSHLDGTTPVC(+57.02)EDIGR	2	6.2886
				17	77	2092.95	M(+16)KIDDM(+16)M(+16)FVLQGQWM(+16)R	3	4.4146
				18	95	2092.12	MVLAAAGGVEHQQLLDLAQK	3	4.848
				19	94	2108.12	M(+16)VLAAAGGVEHQQLLDLAQK	3	4.848
				20	97	1440.7	ADLTEYLSTHYK	2	3.8379
				21	95	2360.16	AVELLGDIVQNC(+57.02)SLEDSQIEK	2	7.0424
				22	92	2363.13	VASEQSSQPTC(+57.02)TVGVWIDVGSR	3	5.5981
				23	89	1580.79	NNGAGYFLEHLAFK	2	4.0661
				24	89	2645.31	AVELLGDIVQNC(+57.02)SLEDSQIEKER	3	3.1256
				25	91	1801.82	IDDM(+16)MFVLQGQWM(+16)R	2	4.7413
				26	98	2702.25	YIYDQC(+57.02)PAVAGYGPIEQLPDYNR	3	6.0119
				27	87	1817.82	IDDM(+16)M(+16)FVLQGQWM(+16)R	2	4.7413
				28	94	2054	NALVSHLDGTTPVC(+57.02)EDIGR	2	6.2886
				29	78	1058.58	IAEVDASVVR	2	3.3687
				30	99	2360.16	AVELLGDIVQNC(+57.02)SLEDSQIEK	2	7.0424
SSP 2408
	Gi	Protein Name	Comment	Identified peptides						Coverage
	33519475	NADH dehydrogenase (ubiquinone) Fe-S protein 1, 75kDa precursor [Homo sapiens]		30						0.53
					> Score >	Mass	Sequence	Charge	xCorr
				1	91	816.445	VGM(+16)QIPR	2	2.2466
				2	79	1282.74	AVEDKNIGPLVK	2	3.7171
				3	96	876.434	LSVAGNC(+57.02)R	2	2.5715
				4	85	911.382	FC(+57.02)YHER	2	1.9155
				5	87	1401.79	KPM(+16)VVLGSSALQR	3	4.1286
				6	91	1425.78	NRLEEVSPNLVR	2	4.2168
				7	77	1425.78	NRLEEVSPNLVR	2	4.2168
				8	92	980.589	VAVTPPGLAR	2	1.9417
				9	92	1012.52	SWLHNDLK	2	2.6893
				10	96	1528.83	NDGAAILAAVSSIAQK	2	5.2742
				11	92	1021.5	MC(+57.02)LVEIEK	2	2.38
				12	97	1064.55	FEAPLFNAR	2	2.8085
				13	93	1081.5	MTSGVTGDWK	2	2.8622
				14	98	1155.64	LEEVSPNLVR	2	3.2256
				15	91 81	1161.59	GWNILTNSEK	2	2.6575
				16	98	1165.6	VAGMLQSFQGK	2	3.762
				17	93	1181.6	VAGM(+16)LQSFQGK	2	3.762
				18	97	1192.59	VVAAC(+57.02)AM(+16)PVMK	2	3.6037
				19	96	1192.59	VVAAC(+57.02)AMPVM(+16)K	2	3.6037
				20	90	1796.02	DVAAIAGGLVDAEALVALK	2	5.8332
				21	99	1208.59	VVAAC(+57.02)AM(+16)PVM(+16)K	2	3.6037
				22	95	1840	ILQDIASGSHPFSQVLK	2	5.8142
				23	95	1234.54	DFYMTDSISR	2	3.3393
				24	94	1250.54	DFYM(+16)TDSISR	2	3.3393
				25	92	1282.74	AVEDKNIGPLVK	2	3.7171
				26	97	1354.63	GNDMQVGTYIEK	2	4.0225
				27	99	1370.63	GNDM(+16)QVGTYIEK	2	4.0225
				28	95	2071.16	IASQVAALDLGYKPGVEAIR	3	4.3282
				29	93	2093.06	ALSEIAGMTLPYDTLDQVR	2	5.588
				30	97	2109.06	ALSEIAGM(+16)TLPYDTLDQVR	2	5.588
				31	83	1425.78	NRLEEVSPNLVR	2	4.2168
				32	76	740.467	NIGPLVK	1	1.5324
				33	99	1491.8	VLFLLGADGGC(+57.02)ITR	2	4.5124
				34	99	1528.83	NDGAAILAAVSSIAQK	2	5.2742
				35	97	1560.72	AVTEGAQAVEEPSIC(+57.02)	2	3.7053
				36	97	1608.79	FASEIAGVDDLGTTGR	2	5.1977
				37	95	1611.8	GLLTYTSWEDALSR	2	4.6482
				38	97	1796.02	DVAAIAGGLVDAEALVALK	2	5.8332
				39	86	2758.46	SNYLLNTTIAGVEEADVVLLVGTNPR	3	5.1051
				40	99	1840	ILQDIASGSHPFSQVLK	2	5.8142
				41	98	2071.16	IASQVAALDLGYKPGVEAIR	3	4.3282
				42	99	2093.06	ALSEIAGMTLPYDTLDQVR	2	5.588
				43	77	2109.06	ALSEIAGM(+16)TLPYDTLDQVR	2	5.588
				44	88	3227.58	DC(+57.02)FIIYQGHHGDVGAPIADVILPGAAYTEK	3	4.0792
				45	94	2361.2	VALIGSPVDLTYTYDHLGDSPK	2	4.5494
SSP 3204
	Gi	Protein Name	Comment	Identified peptides						Coverage
	4504517	heat shock 27kDa protein 1 [Homo sapiens]		11						0.47
					> Score >	Mass	Sequence	Charge	xCorr
				1	78	831.509	VPFSLLR	2	1.8489
				2	75	941.505	AQLGGPEAAK	2	2.2211
				3	95	960.432	DWYPHSR	2	2.1236
				4	89	961.453	GPSWDPFR	2	2.475
				5	90	1468.74	DGVVEITGKHEER	3	2.7517
				6	95	1146.64	TKDGVVEITGK	2	3.3758
				7	93	1163.62	LFDQAFGLPR	2	3.5968
				8	85	1783.92	VSLDVNHFAPDELTVK	3	2.557
				9	99	1643.82	AQLGGPEAAKSDETAAK	2	5.2858
				10	91	917.494	DGVVEITGK	1	2.122
				11	91	941.505	AQLGGPEAAK	2	2.2211
				12	76	1905.99	LATQSNEITIPVTFESR	2	3.0349
SSP 3305
	Gi	Protein Name	Comment	Identified Peptides						Coverage
	1174800	Troponin T, slow skeletal muscle (TnTs) (Slow skeletal muscle troponin T) (sTnT)		15						0.36
					> Score >	Mass	Sequence	Charge	xCorr
				1	82	872.531	VRILSER	2	1.7702
				2	75	1315.75	KKEEEELVALK	2	3.7187
				3	80	1344.7	EEEELVALKER	2	2.8079
				4	85 83	965.516	FRTEKER	2	1.7265
				5	97	1472.8	KEEEELVALKER	3	4.743
				6	99	1016.48	VDFDDIHR	2	2.7611
				7	91	1600.89	KKEEEELVALKER	2	5.0819
				8	73	1608.83	VLSNM(+16)GAHFGGYLVK	2	4.7173
				9	77	1697.82	IPEGERVDFDDIHR	2	3.8111
				10	94	1144.58	VDFDDIHRK	2	2.7686
				11	90	1722.84	KPLDIDYM(+16)GEEQLR	3	5.3036
				12	84	1183.61	YEINVLYNR	2	3.7396
				13	96	1183.61	YEINVLYNR	2	3.7396
				14	94	1834.94	KKPLDIDYMGEEQLR	3	4.448
				15	88	1850.94	KKPLDIDYM(+16)GEEQLR	3	4.448
				16	97	1315.75	KKEEEELVALK	2	3.7187
				17	88	1344.7	EEEELVALKER	2	2.8079
				18	72	2063.02	MRKEEEEAKKRAEDDAK	3	1.9869
				19	88	1567.82	QQKYEINVLYNR	2	2.6131
				20	94	1592.83	VLSNMGAHFGGYLVK	2	4.7173
				21	99	1600.89	KKEEEELVALKER	2	5.0819
				22	72	1608.83	VLSNM(+16)GAHFGGYLVK	2	4.7173
				23	96	1697.82	IPEGERVDFDDIHR	2	3.8111
SSP 3511
	Gi	Protein Name	Comment	Identified Peptides						Coverage
	4507877	vinculin isoform VCL [Homo sapiens]		63						0.65
					> Score >	Mass	Sequence	Charge	xCorr
				1	96	802.442	AAAVGTANK	2	2.5425
				2	82 80	803.443	ALIQC(+57.02)AK	2	1.3583
				3	80	818.426	EAEAASIK	2	1.9139
				4	81 74	820.422	EILGTC(+57.02)K	2	1.2329
				5	92	824.463	AAVHLEGK	2	2.0691
				6	94 84	833.417	VGELC(+57.02)AGK	2	2.8057
				7	92	838.453	GLVAEGHR	2	1.9256
				8	96	872.484	GNDIIAAAK	2	2.8578
				9	88	880.452	TDAGFTLR	2	2.3031
				10	78 70	1345.64	IAELC(+57.02)DDPKER	2	3.3669
				11	90 81	913.521	AVANSRPAK	2	2.5959
				12	72	923.411	EEVFDER	2	1.6221
				13	95	930.428	GEGESPQAR	2	1.9401
				14	95	938.458	DYLIDGSR	2	1.9174
				15	89 80	944.447	SFLDSGYR	2	2.0119
				16	81	959.544	RALIQC(+57.02)AK	2	2.7131
				17	93	1473.73	KIAELC(+57.02)DDPKER	3	3.1707
				18	84	1021.45	DEEFPEQK	2	2.0954
				19	95	1089.54	GQGSSPVAMQK	2	3.6634
				20	96	1105.54	GQGSSPVAM(+16)QK	2	3.6634
				21	91	1105.61	SLGEISALTSK	2	2.7114
				22	91	1108.54	TISPM(+16)VMDAK	2	2.1762
				23	76	1108.54	TISPM(+16)VMDAK	2	2.1762
				24	99	1118.61	STVEGIQASVK	2	3.1677
				25	83 77	1124.54	TISPM(+16)VM(+16)DAK	2	2.1762
				26	93	1132.58	TNLLQVC(+57.02)ER	2	2.8289
				27	88	1145.56	NQWIDNVEK	2	2.6055
				28	90	1170.65	ELTPQVVSAAR	2	3.2359
				29	94	1173.65	ALASQLQDSLK	2	3.5321
				30	86	1175.61	MSAEINEIIR	2	3.3733
				31	93	1175.62	SLLDASEEAIK	2	2.6777
				32	90	1183.57	LANVM(+16)M(+16)GPYR	2	3.6402
				33	86	1184.56	M(+16)ALLM(+16)AEMSR	2	3.2835
				34	90	1191.61	M(+16)SAEINEIIR	2	3.3733
				35	83	1200.56	M(+16)ALLM(+16)AEM(+16)SR	2	3.2835
				36	94	1213.72	ELLPVLISAMK	2	2.7941
				37	97	1229.72	ELLPVLISAM(+16)K	2	2.7941
				38	90	1230.58	WIDNPTVDDR	2	3.592
				39	84	1851.96	LANVM(+16)M(+16)GPYRQDLLAK	3	2.5241
				40	99	1251.65	VMLVNSM(+16)NTVK	2	3.7775
				41	99	1251.65	VM(+16)LVNSMNTVK	2	3.7775
				42	85	1267.65	VM(+16)LVNSM(+16)NTVK	2	3.7775
				43	97	1269.68	AVAGNISDPGLQK	2	4.0446
				44	88	1915.96	C(+57.02)DRVDQLTAQLADLAAR	3	2.3205
				45	95	1292.64	MTGLVDEAIDTK	2	4.2167
				46	99	1303.71	SLLDASEEAIKK	2	3.5828
				47	94	1308.64	M(+16)TGLVDEAIDTK	2	4.2167
				48	88	1314.74	QVATALQNLQTK	2	3.7977
				49	97	1345.64	IAELC(+57.02)DDPKER	2	3.3669
				50	94 93	1349.63	EVENSEDPKFR	2	2.3168
				51	92	2074.09	VAM(+16)ANIQPQM(+16)LVAGATSIAR	2	6.2449
				52	91	1404.72	ETVQTTEDQILK	2	3.2194
				53	84	708.429	IFVTTK	1	1.6573
				54	79	2164.15	GILSGTSDLLLTFDEAEVRK	3	2.8886
				55	99	1457.8	AQQVSQGLDVLTAK	2	5.2207
				56	90	1470.68	DPSASPGDAGEQAIR	2	3.6832
				57	79	1476.82	LLAVAATAPPDAPNR	2	2.9077
				58	97	1484.81	VDQLTAQLADLAAR	2	4.607
				59	96	1493.71	MLGQM(+16)TDQVADLR	2	4.137
				60	85	1509.71	M(+16)LGQM(+16)TDQVADLR	2	4.137
				61	91	1550.72	AGEVINQPM(+16)MM(+16)AAR	2	4.2067
				62	95	1560.82	ETVQTTEDQILKR	2	3.1851
				63	88	1566.72	AGEVINQPM(+16)M(+16)M(+16)AAR	2	4.2067
				64	95	2381.21	LLAVAATAPPDAPNREEVFDER	3	1.8319
				65	80	2390.08	M(+16)QEAM(+16)TQEVSDVFSDTTTPIK	2	6.9825
				66	86	804.446	ALASIDSK	1	1.9843
				67	94	2447.19	EAFQPQEPDFPPPPPDLEQLR	2	3.804
				68	94	2508.21	KIDAAQNWLADPNGGPEGEEQIR	3	5.8642
				69	96	1748.85	VLQLTSWDEDAWASK	2	4.9452
				70	73	944.447	SFLDSGYR	2	2.0119
				71	83	1974.01	LVQAAQMLQSDPYSVPAR	2	4.8954
				72	93	1990.01	LVQAAQM(+16)LQSDPYSVPAR	2	4.8954
				73	87	3023.61	LTDELAPPKPPLPEGEVPPPRPPPPEEK	3	5.0458
				74	96	2036.06	GILSGTSDLLLTFDEAEVR	2	6.261
				75	93	3062.41	TNISDEESEQATEM(+16)LVHNAQNLMQSVK	3	4.9043
				76	82	3078.41	TNISDEESEQATEM(+16)LVHNAQNLM(+16)QSVK	3	4.9043
				77	82	2074.09	VAM(+16)ANIQPQM(+16)LVAGATSIAR	2	6.2449
				78	71	2076.18	AIPDLTAPVAAVQAAVSNLVR	2	4.594
				79	88	2390.08	M(+16)QEAM(+16)TQEVSDVFSDTTTPIK	2	6.9825
				80	98	2447.19	EAFQPQEPDFPPPPPDLEQLR	2	3.804
				81	97	2632.34	GILEYLTVAEVVETM(+16)EDLVTYTK	2	4.8819
SSP 3512
	Gi	Protein Name	Comment	Identified Peptides						Coverage
	115496169	myosin, heavy chain 7, cardiac muscle, beta [Homo sapiens]		41						0.25
					> Score >	Mass	Sequence	Charge	xCorr
				1	72	830.452	IHFGATGK	2	1.9572
				2	86	1354.62	VQHELDEAEER	3	3.939
				3	90	909.468	VGNEYVTK	2	2.682
				4	88	928.429	HDC(+57.02)DLLR	2	1.9029
				5	75	943.5	LFDNHLGK	2	2.7835
				6	81	1418.78	KKDFELNALNAR	3	3.1249
				7	80 78	974.496	C(+57.02)IIPNETK	2	1.7607
				8	94	997.484	VTAETEYGK	2	2.2824
				9	90	1019.51	SVNDLTSQR	2	2.8559
				10	76	1545.81	KLAEQELIETSER	2	4.1649
				11	95	1059.58	SNAAAAALDKK	2	3.4989
				12	83	1599.83	ANDDLKENIAIVER	3	3.5446
				13	90 86	1074.54	ADIAESQVNK	2	3.5109
				14	88	1090.59	AQLEFNQIK	2	3.1097
				15	96 96	1129.61	LDEAEQIALK	2	3.5321
				16	72	1136.63	VKVGNEYVTK	2	2.5156
				17	75	1717.91	NKDPLNETVVGLYQK	3	4.1268
				18	90	1722.95	VQLLHSQNTSLINQK	3	4.5582
				19	80	1799.83	QKYEESQSELESSQK	3	3.6369
				20	96	1217.66	AGLLGLLEEM(+16)R	2	3.7744
				21	94	1224.62	TKYETDAIQR	2	3.1304
				22	93	1838.92	DLEEATLQHEATAAALR	2	4.4031
				23	96	1245.66	DIDDLELTLAK	2	3.5919
				24	87	1255.53	EQYEEETEAK	2	2.3848
				25	97	1273.64	DTQIQLDDAVR	2	3.0887
				26	92 82	1312.78	LQDLVDKLQLK	2	3.7264
				27	83	2087.05	VKLEQQVDDLEGSLEQEK	3	3.8134
				28	95	1417.72	LAEQELIETSER	2	4.0181
				29	97	1441.77	NNLLQAELEELR	2	4.0972
				30	99	1458.74	IEDEQALGSQLQK	2	5.0285
				31	95	1465.78	LASADIETYLLEK	2	4.3401
				32	96 96	1488.71	IEELEEELEAER	2	3.9771
				33	96	1500.75	LQEAEEAVEAVNAK	2	5.3385
				34	97	1533.78	VVDSLQTSLDAETR	2	4.5092
				35	95	1545.81	KLAEQELIETSER	2	4.1649
				36	81	1565.79	DVFVPDDKQEFVK	2	3.0991
				37	94	1637.73	LEDEEEM(+16)NAELTAK	2	4.9671
				38	95	1660.9	GQNVQQVIYATGALAK	2	4.8496
				39	99	1661.76	QAEEAEEQANTNLSK	2	5.0411
				40	96	1894	LLSTLFANYAGADAPIEK	2	6.2115
				41	95	1947.95	NLQEEISDLTEQLGSSGK	2	6.6784
				42	99	2200.12	GTLEDQIIQANPALEAFGNAK	2	6.8236
SSP 4403
	Gi	Protein Name	Comment	Identified Peptides						Coverage
	4506467	radixin [Homo sapiens]		23						0.42
					> Score >	Mass	Sequence	Charge	xCorr
				1	81	1229.71	LKQIEEQTIK	3	3.9136
				2	86	1310.69	KAPDFVFYAPR	3	3.8407
				3	72 72	876.385	EQWEER	2	1.5801
				4	97	886.524	IALLEEAK	2	2.2625
				5	73 73	894.545	LFFLQVK	1	2.0176
				6	75 73	904.437	ELEEQTR	2	1.2723
				7	89	959.592	FVIKPIDK	2	2.1291
				8	80 77	965.505	NISFNDKK	2	2.1397
				9	98	973.495	ALELDQER	2	2.3008
				10	80 77	1488.79	RKPDTIEVQQM(+16)K	3	3.4783
				11	88	1495.79	KTQNDVLHAENVK	3	4.5547
				12	90	1003.56	KENPLQFK	2	2.898
				13	90	1101.59	KALELDQER	2	2.5815
				14	92	1104.58	IGFPWSEIR	2	2.8555
				15	99	1121.55	AFAAQEDLEK	2	3.1124
				16	97	1182.59	APDFVFYAPR	2	3.7808
				17	93	1229.71	LKQIEEQTIK	3	3.9136
				18	89	2080.02	FFPEDVSEELIQEITQR	2	5.3417
				19	91	2082.01	VTTM(+16)DAELEFAIQPNTTGK	2	5.9978
				20	85	1414.77	QLQALSSELAQAR	2	4.2973
				21	95	1617.8	EVWFFGLQYVDSK	2	4.148
				22	97	1662.83	NQEQLAAELAEFTAK	2	5.5001
				23	98	2878.45	EAILNDEIYC(+57.02)PPETAVLLASYAVQAK	3	5.7347
				24	95	1948.94	IAQDLEM(+16)YGVNYFEIK	2	5.4439
				25	97	2080.02	FFPEDVSEELIQEITQR	2	5.3417
				26	96	2082.01	VTTM(+16)DAELEFAIQPNTTGK	2	5.9978
SSP 4407
	Gi	Protein Name	Comment	Identified Peptides						Coverage
	4505257	moesin [Homo sapiens]		25						0.39
					> Score >	Mass	Sequence	Charge	xCorr
				1	96	810.399	SGYLAGDK	2	2.7542
				2	75	1217.59	LNKDQWEER	2	3.3015
				3	86	1310.69	KAPDFVFYAPR	3	3.8407
				4	73 73	894.545	LFFLQVK	1	2.0176
				5	91	1359.69	KAQQELEEQTR	3	3.9197
				6	89	959.592	FVIKPIDK	2	2.1291
				7	96	963.498	ISQLEM(+16)AR	2	2.6418
				8	80 77	965.505	NISFNDKK	2	2.1397
				9	96	987.511	ALELEQER	2	2.776
				10	80 77	1488.79	RKPDTIEVQQM(+16)K	3	3.4783
				11	92	1104.58	IGFPWSEIR	2	2.8555
				12	93 93	1116.63	LKQIEEQTK	2	2.8284
				13	82	1719.86	TQEQLALEM(+16)AELTAR	2	5.945
				14	77	1752.83	ILALC(+57.02)M(+16)GNHELYM(+16)R	3	2.0068
				15	97	1170.52	QRIDEFESM(+16)	2	2.9513
				16	97	1182.59	APDFVFYAPR	2	3.7808
				17	88	1206.57	AQM(+16)VQEDLEK	2	3.4146
				18	99 97	1231.59	AQQELEEQTR	2	3.7865
				19	97	1847.96	KTQEQLALEM(+16)AELTAR	3	5.0825
				20	85	1233.58	ESEAVEWQQK	2	3.1864
				21	95	1957.99	ERQEAEEAKEALLQASR	3	5.2329
				22	91	1310.69	KAPDFVFYAPR	3	3.8407
				23	93	1359.69	KAQQELEEQTR	3	3.9197
				24	91	2082.01	VTTM(+16)DAELEFAIQPNTTGK	2	5.9978
				25	93 93	833.477	ESPLLFK	1	1.7468
				26	97	1719.86	TQEQLALEM(+16)AELTAR	2	5.945
				27	82	886.355	IDEFESM(+16)	1	1.6259
				28	79 74	894.545	LFFLQVK	1	2.0176
				29	95	1906.93	IAQDLEM(+16)YGVNYFSIK	2	5.4666
				30	96	2082.01	VTTM(+16)DAELEFAIQPNTTGK	2	5.9978
SSP 4505
	Gi	Protein Name	Comment	Identified peptides						Coverage
	51873036	oxoglutarate (alpha-ketoglutarate) dehydrogenase (lipoamide) isoform 1 precursor [Homo sapiens]		42						0.44
					> Score >	Mass	Sequence	Charge	xCorr
				1	87 87	838.448	LLFC(+57.02)TGK	2	2.5703
				2	92	1312.66	STRFEEFLQR	3	3.3928
				3	90 80	886.551	QILLPFR	2	2.4406
				4	95	903.453	LSGQDVER	2	3.142
				5	90	929.473	VYYDLTR	2	2.0485
				6	75	1401.64	YDKIC(+57.02)EEAFAR	3	2.6428
				7	90	1402.67	NQGYYDYVKPR	3	2.5863
				8	87 87	968.484	FEEFLQR	2	2.6936
				9	92	970.478	SWDIFFR	2	2.9723
				10	94	995.46	IC(+57.02)EEAFAR	2	3.1599
				11	98	1492.85	LVEDHLAVQSLIR	3	4.1015
				12	84	997.543	THLTELQR	2	2.457
				13	96	1011.63	LNVLANVIR	2	3.1517
				14	83	1012.51	DPAAAPATGNK	2	2.7901
				15	77	1532.67	AEQFYC(+57.02)GDTEGKK	3	2.3325
				16	90	1056.68	KPLIIFTPK	2	3.0018
				17	89	1633.71	TKAEQFYC(+57.02)GDTEGK	3	2.4541
				18	96	1089.57	DMVGQVAITR	2	3.5761
				19	88 81	1092.53	SSPYPTDVAR	2	2.4396
				20	88 78	1651.75	SSFDEMLPGTHFQR	2	3.0129
				21	95	1105.57	DM(+16)VGQVAITR	2	3.5761
				22	90	1667.75	SSFDEM(+16)LPGTHFQR	2	3.0129
				23	92	1701.93	RFGLEGC(+57.02)EVLIPALK	3	2.7605
				24	81	1761.81	TKAEQFYC(+57.02)GDTEGKK	3	2.344
				25	96	1190.55	LEAADEGSGDVK	2	4.8268
				26	80	1823.82	SSENGVDYVIM(+16)GM(+16)PHR	3	2.1015
				27	96	1237.62	DVVVDLVC(+57.02)YR	2	3.7604
				28	93 85	1942.93	QKFETPGIM(+16)QFTNEEK	3	2.6083
				29	96	1312.66	STRFEEFLQR	3	3.3928
				30	71	1402.67	NQGYYDYVKPR	3	2.5863
				31	91	2105.1	GSLAAVAHAQSLVEAQPNVDK	3	4.0029
				32	96	1404.57	AEQFYC(+57.02)GDTEGK	2	3.9129
				33	86	2184.18	VFHLPTTTFIGGQESALPLR	3	3.3381
				34	83	2229.94	NGHNEM(+16)DEPM(+16)FTQPLM(+16)YK	3	3.2627
				35	84	2259.05	EVQKYPNAELAWC(+57.02)QEEHK	3	2.7271
				36	93	1545.83	FGLEGC(+57.02)EVLIPALK	2	3.9779
				37	95	2392.26	NITLSLVANPSHLEAADPVVM(+16)GK	3	5.0313
				38	96	1659.94	IEQLSPFPFDLLLK	2	4.0834
				39	84	1667.75	SSFDEM(+16)LPGTHFQR	2	3.0129
				40	80	1667.75	SSFDEM(+16)LPGTHFQR	2	3.0129
				41	81 81	838.448	LLFC(+57.02)TGK	2	2.5703
				42	96	1677.84	VIPEDGPAAQNPENVK	2	5.0073
				43	97	2520.19	VVNAPIFHVNSDDPEAVM(+16)YVC(+57.02)K	3	4.2236
				44	93	1686.77	FETPGIM(+16)QFTNEEK	2	3.8762
				45	95	1833.94	VIPEDGPAAQNPENVKR	2	4.1021
				46	97	2863.5	VTDRNITLSLVANPSHLEAADPVVM(+16)GK	3	3.7263
				47	99	1935.89	FLQM(+16)C(+57.02)NDDPDVLPDLK	2	4.4536
				48	96	2930.43	YAELLVSQGVVNQPEYEEEISKYDK	3	4.0756
				49	95	2012.02	NTNAGAPPGTAYQSPLPLSR	2	5.6543
SSP 5505
	Gi	Protein Name	Comment	Identified Peptides						Coverage
	4557311	adenosine monophosphate deaminase 1 (isoform M) [Homo sapiens]		38						0.58
					> Score >	Mass	Sequence	Charge	xCorr
				1	94	801.458	TNVAQIR	2	1.9434
				2	85	848.379	SPDEWSK	2	2.1649
				3	71	848.426	KGEDPFR	2	2.0005
				4	78	1293.64	VFASEVKDEGGR	2	3.9536
				5	79	874.35	DFYNC(+57.02)R	2	1.2454
				6	89	900.432	YQHAEPR	2	2.0201
				7	95 92	913.442	FDKFNDK	2	2.2406
				8	89 80	959.51	NFLPHFGK	2	2.5216
				9	89 89	967.448	SYQIDADR	2	2.5238
				10	81	1500.71	NSVLQC(+57.02)GISHEEK	2	4.1497
				11	90	1513.77	TDNLPENLGYHLK	3	3.2463
				12	76	1030.54	EVGADLVEAK	2	2.7185
				13	75	1609.8	FNDKYNPVGASELR	2	4.7813
				14	97	1095.54	KSYQIDADR	2	2.7785
				15	92	1121.6	NPFLDFLQK	2	2.7693
				16	94	1704.94	KTVNLSIPLSETSSTK	3	3.1229
				17	85	1738.87	EPLMEEYAIAAQVFK	3	3.9726
				18	89	1168.56	LSSWFVC(+57.02)NR	2	2.6043
				19	80	1754.87	EPLM(+16)EEYAIAAQVFK	3	3.9726
				20	84	1793.83	FQVHQM(+16)LNEM(+16)DELK	3	3.0899
				21	87	1814.86	IHC(+57.02)PNM(+16)TWM(+16)IQVPR	3	4.8069
				22	92	1869.94	MKDGVVYVYPNEAAVSK	2	4.8815
				23	94	1885.94	M(+16)KDGVVYVYPNEAAVSK	2	4.8815
				24	99	1293.64	VFASEVKDEGGR	2	3.9536
				25	93	1941.92	M(+16)HPYDLTVDSLDVHAGR	3	5.9078
				26	95	1999.99	FDKFNDKYNPVGASELR	3	3.8844
				27	87	1357.56	LSTC(+57.02)DM(+16)C(+57.02)EVAR	2	2.6432
				28	72	696.393	VVYSTK	1	1.3644
				29	91	2099.99	GLM(+16)ISLSTDDPM(+16)QFHFTK	3	3.2779
				30	72	1449.65	HITGFDSVDDESK	2	3.6471
				31	99	1500.71	NSVLQC(+57.02)GISHEEK	2	4.1497
				32	73	1513.77	TDNLPENLGYHLK	3	3.2463
				33	72	779.43	VFASEVK	1	1.7093
				34	74	1576.84	TVNLSIPLSETSSTK	2	3.0105
				35	81	801.458	TNVAQIR	2	1.9434
				36	95	1609.8	FNDKYNPVGASELR	2	4.7813
				37	75	812.43	IYDVFR	1	1.8431
				38	96	2480.21	NIDGEAWVANESFYPVFTPPVK	2	5.8157
				39	92	848.379	SPDEWSK	2	2.1649
				40	94	1738.87	EPLMEEYAIAAQVFK	3	3.9726
				41	84	2608.31	NIDGEAWVANESFYPVFTPPVKK	3	2.6771
				42	83	1754.87	EPLM(+16)EEYAIAAQVFK	3	3.9726
				43	94	1761.87	TDNYINGEYFATIIK	2	5.661
				44	97	1879.88	FLGDNYLEEGPAGNDIR	2	5.7994
				45	76	1885.94	M(+16)KDGVVYVYPNEAAVSK	2	4.8815
				46	85	967.448	SYQIDADR	2	2.5238
				47	97	2001.96	YETWC(+57.02)YELNLIAEGLK	2	5.7447
				48	92	1030.54	EVGADLVEAK	2	2.7185
				49	97	3125.57	M(+16)LENIFM(+16)PVFEATINPQADPELSVFLK	3	6.2091
				50	97	2330.12	VQITGDYASGVTVEDFEIVC(+57.02)K	2	6.4712
				51	96	3500.81	DEPKPLPYPNLDTFLDDM(+16)NFLLALIAQGPVK	3	6.3582
				52	97	2480.21	NIDGEAWVANESFYPVFTPPVK	2	5.8157
SSP 6503
	Gi	Protein Name	Comment	Identified peptides						Coverage
	4501867	aconitase 2 precursor [Homo sapiens]		27						0.4
					> Score >	Mass	Sequence	Charge	xCorr
				1	78 78	854.473	IHETNLK	2	1.7032
				2	76	922.474	EHAALEPR	2	2.4376
				3	96	935.495	DGYAQILR	2	2.8039
				4	91	1412.75	VAEKEGWPLDIR	2	3.0775
				5	79	985.51	EGWPLDIR	2	1.9567
				6	84	1500.77	FRLEAPDADELPK	3	3.4081
				7	90	1002.56	DFTPGKPLK	2	2.0637
				8	86	1556.75	C(+57.02)TTDHISAAGPWLK	3	3.4617
				9	72	1599.74	DSSGQHVDVSPTSQR	2	4.5101
				10	87	1067.55	NTIVTSYNR	2	2.2669
				11	93	1170.68	LNRPLTLSEK	2	3.4538
				12	95	1219.63	LTGSLSGWSSPK	2	3.1576
				13	89	1841.9	IVYGHLDDPASQEIER	2	4.6877
				14	89	1891	KQGLLPLTFADPADYNK	3	3.5217
				15	91	1953.01	AKDINQEVYNFLATAGAK	2	6.0589
				16	93	1412.75	VAEKEGWPLDIR	2	3.0775
				17	88 83	728.442	NINIVR	1	1.9298
				18	83	1463.75	SQFTITPGSEQIR	2	3.0788
				19	93	2219.18	GHLDNISNNLLIGAINIENGK	3	4.4558
				20	91	1557.71	FNPETDYLTGTDGK	2	3.2557
				21	82	2360.14	VAM(+16)QDATAQMAM(+16)LQFISSGLSK	3	5.06
				22	87	2376.14	VAM(+16)QDATAQM(+16)AM(+16)LQFISSGLSK	3	5.06
				23	98	1599.74	DSSGQHVDVSPTSQR	2	4.5101
				24	97	1601.79	NAVTQEFGPVPDTAR	2	4.0983
				25	96	1667.77	WVVIGDENYGEGSSR	2	4.8175
				26	87	1685.8	FNPETDYLTGTDGKK	2	3.6848
				27	94	1753.88	DINQEVYNFLATAGAK	2	4.9593
				28	94	1762.9	QGLLPLTFADPADYNK	2	4.4412
				29	91	1845.81	VGLIGSC(+57.02)TNSSYEDMGR	2	5.0787
				30	89	1861.81	VGLIGSC(+57.02)TNSSYEDM(+16)GR	2	5.0787
				31	91	1953.01	AKDINQEVYNFLATAGAK	2	6.0589
				32	96	2172.03	DLGGIVLANAC(+57.02)GPC(+57.02)IGQWDR	2	5.0457
SSP 6513
	Gi	Protein Name	Comment	Identified peptides						Coverage
	4505749	phosphofructokinase, muscle [Homo sapiens]		14						0.21
					> Score >	Mass	Sequence	Charge	xCorr
				1	93	820.468	VGIFTGAR	2	2.4227
				2	89	870.516	IGLIQGNR	2	2.5628
				3	82	1383.76	VLVVHDGFEGLAK	2	3.8809
				4	94	1008.6	VTVLGHVQR	2	2.8126
				5	84 80	1047.45	DQTDFEHR	2	2.2434
				6	94	1051.56	TFVLEVMGR	2	3.312
				7	94	1067.56	TFVLEVM(+16)GR	2	3.312
				8	85	1817.92	AIAVLTSGGDAQGM(+16)NAAVR	2	5.7318
				9	93	1214.71	ALVFQPVAELK	2	3.2187
				10	99	1237.64	SFEQISANITK	2	3.9965
				11	97	1317.59	SFMNNWEVYK	2	3.3986
				12	96	1317.69	LPLMEC(+57.02)VQVTK	2	3.7109
				13	93	1333.59	SFM(+16)NNWEVYK	2	3.3986
				14	97	1383.76	VLVVHDGFEGLAK	2	3.8809
				15	92	1393.74	DLQANVEHLVQK	2	4.3517
				16	83	2200.07	SGSHTVAVM(+16)NVGAPAAGM(+16)NAAVR	3	4.1593
				17	87	1637.78	IFANTPDSGC(+57.02)VLGMR	2	4.2813
				18	90	1653.78	IFANTPDSGC(+57.02)VLGM(+16)R	2	4.2813
				19	95	1801.92	AIAVLTSGGDAQGMNAAVR	2	5.7318
				20	95	1817.92	AIAVLTSGGDAQGM(+16)NAAVR	2	5.7318
SSP 7401
	Gi	Protein Name	Comment	Identified peptides						Coverage
	4757810	ATP synthase, H+ transporting, mitochondrial F1 complex, alpha subunit precursor [Homo sapiens]		32						0.51
					> Score >	Mass	Sequence	Charge	xCorr
				1	74	845.509	STVAQLVK	2	2.0836
				2	95	877.426	ISEQSDAK	2	2.5219
				3	99	892.489	LELAQYR	2	2.2612
				4	90	1358.75	ISVREPMQTGIK	3	2.4105
				5	88	911.374	FNDGSDEK	2	1.9138
				6	97	1000.58	VLSIGDGIAR	2	2.7404
				7	89 88	1001.61	RSTVAQLVK	2	2.174
				8	89	1014.62	LIKEGDIVK	2	2.3893
				9	86	1020.51	RLTDADAMK	2	2.6682
				10	90	1026.59	AVDSLVPIGR	2	2.8131
				11	85	1026.59	AVDSLVPIGR	2	2.8131
				12	93	1118.61	ISEQSDAKLK	2	3.2985
				13	88	1701.88	DNGKHALIIYDDLSK	3	4.564
				14	90	1710.94	VVDALGNAIDGKGPIGSK	2	4.3789
				15	97	1149.62	GYLDKLEPSK	2	2.94
				16	90	1167.56	FNDGSDEKKK	2	2.9016
				17	96	1171.63	VVDALGNAIDGK	2	3.6467
				18	96	1780.99	RTGAIVDVPVGEELLGR	3	4.017
				19	97	1229.68	ELIIGDRQTGK	2	3.0978
				20	95	1248.61	ADGKISEQSDAK	2	2.8489
				21	98	1287.69	HALIIYDDLSK	2	3.6086
				22	99	1316.74	TSIAIDTIINQK	2	3.615
				23	95	1423.67	TGTAEMSSILEER	2	3.7718
				24	86 77	716.455	LTELLK	1	1.6724
				25	89	1439.67	TGTAEM(+16)SSILEER	2	3.7718
				26	95	1472.84	TSIAIDTIINQKR	2	3.9751
				27	97	1553.74	EAYPGDVFYLHSR	2	3.4382
				28	94	1575.79	ILGADTSVDLEETGR	2	4.7914
				29	94	2367.26	FENAFLSHVVSQHQALLGTIR	3	6.2924
				30	97	1624.89	TGAIVDVPVGEELLGR	2	3.9695
				31	76	2474.3	GM(+16)SLNLEPDNVGVVVFGNDKLIK	3	3.9027
				32	88	845.509	STVAQLVK	2	2.0836
				33	96	1710.94	VVDALGNAIDGKGPIGSK	2	4.3789
				34	88	864.413	LTDADAMK	1	1.6861
				35	94	2120.04	GM(+16)SLNLEPDNVGVVVFGNDK	2	5.7833
				36	89	2325.16	QGQYSPM(+16)AIEEQVAVIYAGVR	2	4.2509
SSP 8204
	Gi	Protein Name	Comment	Identified Peptides						Coverage
	56682969	troponin I, skeletal, slow [Homo sapiens]		13						0.49
					> Score >	Mass	Sequence	Charge	xCorr
				1	72	828.494	IPTLQTR	2	1.524
				2	79	1242.62	ERPVEVGDWR	3	2.2001
				3	92	862.445	VSADAMLR	2	2.3445
				4	94	878.445	VSADAM(+16)LR	2	2.3445
				5	83	1324.6	KNVEAMSGM(+16)EGR	3	3.4743
				6	84	1340.6	KNVEAM(+16)SGM(+16)EGR	3	3.4743
				7	89	974.479	VEVVDEER	2	2.5966
				8	88	1630.69	AKEC(+57.02)WEQEHEER	2	4.1917
				9	75	1693.83	VEVVDEERYDIEAK	2	3.9332
				10	72	588.372	ALLGSK	1	1.1374
				11	99	1196.51	NVEAMSGM(+16)EGR	2	4.0046
				12	97	1196.51	NVEAM(+16)SGMEGR	2	4.0046
				13	82	1212.51	NVEAM(+16)SGM(+16)EGR	2	4.0046
				14	95	1212.51	NVEAM(+16)SGM(+16)EGR	2	4.0046
				15	80	1888.78	EC(+57.02)WEQEHEEREAEK	3	3.0603
				16	76 76	662.391	SLMLAK	1	1.741
				17	99	1332.69	GLSLSALQDLC(+57.02)R	2	4.0065
				18	71	2087.91	AKEC(+57.02)WEQEHEEREAEK	3	4.8132
				19	99	1630.69	AKEC(+57.02)WEQEHEER	2	4.1917
				20	98	1693.83	VEVVDEERYDIEAK	2	3.9332
				21	81	974.479	VEVVDEER	2	2.5966
SSP 1211
	Gi	Protein Name	Comment	Identified peptides						Coverage
	28372499	myosin light chain 2 [Homo sapiens]		13						0.86
					> Score >	Mass	Sequence	Charge	xCorr
				1	94 94	880.441	FSQEEIK	2	2.4759
				2	77	1173.61	DGIIDKEDLR	2	2.4673
				3	79 72	1192.6	EAFTVIDQNR	2	2.3224
				4	94	1319.65	GADPEDVITGAFK	2	3.5387
				5	97	1333.66	NICYVITHGDAK	2	4.1564
				6	88	1390.68	NIC(+57.02)YVITHGDAK	2	4.1564
				7	91	1390.68	NIC(+57.02)YVITHGDAK	2	4.1564
				8	73	757.409	VLDPEGK	1	1.2081
				9	94	1524.73	FLEELLTTQC(+57.02)DR	2	4.4683
				10	90	1524.73	FLEELLTTQC(+57.02)DR	2	4.4683
				11	96	1534.76	LNVKNEELDAMMK	2	4.5448
				12	94	1652.83	KFLEELLTTQC(+57.02)DR	2	4.8858
				13	79 79	880.441	FSQEEIK	2	2.4759
				14	95	1762.81	NIC(+57.02)YVITHGDAKDQE	2	4.8665
				15	86	1896.86	NM(+16)WAAFPPDVGGNVDYK	2	4.3654
				16	90	1987.98	EASGPINFTVFLTMFGEK	2	4.8866
				17	91	2003.98	EASGPINFTVFLTM(+16)FGEK	2	4.8866
				18	92	2452.13	TVEGGSSSVFSMFDQTQIQEFK	2	5.1888
SSP 1401
	Gi	Protein Name	Comment	Identified peptides						Coverage
	4501881	alpha 1 actin precursor [Homo sapiens]		12						0.53
					> Score >	Mass	Sequence	Charge	xCorr
				1	94	976.448	AGFAGDDAPR	2	3.5401
				2	88	998.486	DLTDYLMK	2	2.9935
				3	88	1500.71	QEYDEAGPSIVHR	3	3.5308
				4	90	1014.49	DLTDYLM(+16)K	2	2.9935
				5	93	1130.55	GYSFVTTAER	2	4.0394
				6	90	1161.62	EITALAPSTMK	2	2.92
				7	93	1177.62	EITALAPSTM(+16)K	2	2.92
				8	96 95	1198.52	DSYVGDEAQSK	2	3.5404
				9	88	1956.04	VAPEEHPTLLTEAPLNPK	3	4.6318
				10	91	1500.71	QEYDEAGPSIVHR	3	3.5308
				11	96	2552.16	LC(+57.02)YVALDFENEM(+16)ATAASSSSLEK	2	6.4715
				12	98	1790.89	SYELPDGQVITIGNER	2	4.4773
				13	82	976.448	AGFAGDDAPR	2	3.5401
				14	96	1956.04	VAPEEHPTLLTEAPLNPK	3	4.6318
				15	89	3204.47	C(+57.02)PETLFQPSFIGMESAGIHETTYNSIM(+16)K	3	3.6222
				16	94	3212.61	TTGIVLDSGDGVTHNVPIYEGYALPHAIM(+16)R	3	4.1461
				17	77	3220.47	C(+57.02)PETLFQPSFIGM(+16)ESAGIHETTYNSIM(+16)K	3	3.6222
				18	97	2278.02	DLYANNVM(+16)SGGTTM(+16)YPGIADR	2	5.1515
				19	99	2552.16	LC(+57.02)YVALDFENEM(+16)ATAASSSSLEK	2	6.4715
SSP 3303
	Gi	Protein Name	Comment	Identified peptides						Coverage
	5174539	cytosolic malate dehydrogenase [Homo sapiens]		10						0.33
					> Score >	Mass	Sequence	Charge	xCorr
				1	96	870.424	AIC(+57.02)DHVR	2	2.305
				2	81	1026.47	ENFSC(+57.02)LTR	2	1.9949
				3	80	1164.6	GEFVTTVQQR	2	3.4515
				4	83	643.414	AQIALK	1	1.7311
				5	86	1393.71	FVEGLPINDFSR	2	3.6821
				6	75	699.404	SAPSIPK	1	1.257
				7	94	1450.74	DVIATDKEDVAFK	2	4.5377
				8	95	2280.12	NVIIWGNHSSTQYPDVNHAK	3	4.9066
				9	94	1757.92	VIVVGNPANTNC(+57.02)LTASK	2	5.0054
				10	81	1087.49	ESAFEFLSSA	1	1.3994
SSP 5208
	Gi	Protein Name	Comment	Identified Peptides						Coverage
	4503057	crystallin, alpha B [Homo sapiens]		15						0.71
					> Score >	Mass	Sequence	Charge	xCorr
				1	89 81	1213.66	HFSPEELKVK	3	4.5038
				2	96 94	900.49	KQVSGPER	2	2.4781
				3	81	1374.71	RPFFPFHSPSR	3	3.3391
				4	94 85	921.504	FSVNLDVK	2	2.5017
				5	95	986.494	HFSPEELK	2	3.0019
				6	92	1639.76	HEERQDEHGFISR	2	4.2315
				7	95	1165.66	VLGDVIEVHGK	2	4.1235
				8	77	1192.63	DRFSVNLDVK	2	2.4831
				9	96	1213.66	HFSPEELKVK	3	4.5038
				10	70	1866.91	APSWFDTGLSEMRLEK	2	4.4902
				11	80	1882.91	APSWFDTGLSEM(+16)RLEK	2	4.4902
				12	95	1496.68	APSWFDTGLSEMR	2	4.0451
				13	82	1512.68	APSWFDTGLSEM(+16)R	2	4.0451
				14	92	1639.76	HEERQDEHGFISR	2	4.2315
				15	94	2624.38	IPADVDPLTITSSLSSDGVLTVNGPR	2	6.04
				16	89	1822.04	TIPITREEKPAVTAAPK	2	3.4896
				17	76	2752.47	IPADVDPLTITSSLSSDGVLTVNGPRK	3	4.8038
				18	72	921.504	FSVNLDVK	2	2.5017
				19	92	2786.4	VLGDVIEVHGKHEERQDEHGFISR	3	4.4575
				20	96	1866.91	APSWFDTGLSEMRLEK	2	4.4902
				21	99	2943.54	YRIPADVDPLTITSSLSSDGVLTVNGPR	3	6.4254
				22	82	986.494	HFSPEELK	2	3.0019
				23	92	1165.66	VLGDVIEVHGK	2	4.1235
				24	70	1192.63	DRFSVNLDVK	2	2.4831
				25	96	2624.38	IPADVDPLTITSSLSSDGVLTVNGPR	2	6.04
SSP 5210
	Gi	Protein Name	Comment	Identified Peptides						Coverage
	4504349	beta globin [Homo sapiens]		14						0.96
					> Score >	Mass	Sequence	Charge	xCorr
				1	86	932.52	SAVTALWGK	2	2.4577
				2	95	932.52	SAVTALWGK	2	2.4577
				3	77	1449.8	VVAGVANALAHKYH	2	4.4448
				4	83	1099.55	M(+16)VHLTPEEK	2	2.8875
				5	86	1669.89	VLGAFSDGLAHLDNLK	2	5.2352
				6	91	1126.56	LHVDPENFR	2	2.2335
				7	99	1149.67	VVAGVANALAHK	2	3.5593
				8	99 99	1776.99	LLGNVLVC(+57.02)VLAHHFGK	3	1.7889
				9	92	1797.99	KVLGAFSDGLAHLDNLK	2	5.7638
				10	96	1274.73	LLVVYPWTQR	2	2.6748
				11	94	1314.66	VNVDEVGGEALGR	2	4.3142
				12	94	1314.66	VNVDEVGGEALGR	2	4.3142
				13	97	1378.7	EFTPPVQAAYQK	2	2.7353
				14	84	2074.95	FFESFGDLSTPDAVM(+16)GNPK	2	5.415
				15	97	1449.8	VVAGVANALAHKYH	2	4.4448
				16	99	1478.69	GTFATLSELHC(+57.02)DK	2	3.8523
				17	99	1669.89	VLGAFSDGLAHLDNLK	2	5.2352
				18	82	2586.24	GTFATLSELHC(+57.02)DKLHVDPENFR	3	5.7444
				19	99	1797.99	KVLGAFSDGLAHLDNLK	2	5.7638
				20	91 83	932.52	SAVTALWGK	2	2.4577
				21	87	2058.95	FFESFGDLSTPDAVMGNPK	2	5.415
				22	80	2074.95	FFESFGDLSTPDAVM(+16)GNPK	2	5.415
				23	89	1314.66	VNVDEVGGEALGR	2	4.3142
SSP 6409
	Gi	Protein Name	Comment	Identified Peptides						Coverage
	33286418	pyruvate kinase, muscle isoform 1 [Homo sapiens]		44						0.73
					> Score >	Mass	Sequence	Charge	xCorr
				1	96	840.53	APIIAVTR	2	2.6549
				2	88 85	868.482	MQHLIAR	2	2.4291
				3	73	884.482	M(+16)QHLIAR	2	2.4291
				4	93 85	912.454	ASDVHEVR	2	2.3809
				5	93	953.48	IENHEGVR	2	3.0295
				6	90	979.503	VNFAMNVGK	2	3.0485
				7	93	995.503	VNFAM(+16)NVGK	2	3.0485
				8	88	1019.52	GDYPLEAVR	2	1.9791
				9	88 83	1040.55	ASDVHEVRK	2	2.4302
				10	88 83	1040.55	KASDVHEVR	2	2.7097
				11	89	1040.55	KASDVHEVR	2	2.7097
				12	85 76	1118.61	GSGTAEVELKK	2	2.9515
				13	95	1118.61	GSGTAEVELKK	2	2.9515
				14	97	1141.61	GDLGIEIPAEK	2	2.7462
				15	92 82	1168.64	KASDVHEVRK	2	2.5456
				16	98	1764.98	KGVNLPGAAVDLPAVSEK	2	6.226
				17	98	1177.65	SVETLKEMIK	2	3.434
				18	96	1197.58	ITLDNAYMEK	2	3.1785
				19	74	1197.65	LDIDSPPITAR	2	3.2622
				20	94	1197.65	LDIDSPPITAR	2	3.2622
				21	80	1213.58	ITLDNAYM(+16)EK	2	3.1785
				22	96	1213.58	ITLDNAYM(+16)EK	2	3.1785
				23	93	1821.92	RFDEILEASDGIMVAR	2	5.7413
				24	89	1221.63	C(+57.02)C(+57.02)SGAIIVLTK	2	3.3465
				25	94	1837.92	RFDEILEASDGIM(+16)VAR	2	5.7413
				26	74	1837.92	RFDEILEASDGIM(+16)VAR	2	5.7413
				27	93	1859.9	FGVEQDVDMVFASFIR	2	5.8035
				28	94	1875.9	FGVEQDVDM(+16)VFASFIR	2	5.8035
				29	89	1883.9	LNFSHGTHEYHAETIK	3	4.6337
				30	87	1892.97	AGKPVIC(+57.02)ATQMLESM(+16)IK	3	4.9768
				31	88	1908.97	AGKPVIC(+57.02)ATQM(+16)LESM(+16)IK	3	4.9768
				32	85	1931.99	EAEAAIYHLQLFEELR	3	3.006
				33	88	1987.99	FGVEQDVDMVFASFIRK	3	4.344
				34	90	2003.99	FGVEQDVDM(+16)VFASFIRK	3	4.344
				35	96	1359.7	NTGIIC(+57.02)TIGPASR	2	4.3016
				36	87	2088.09	EAEAAIYHLQLFEELRR	3	2.4658
				37	92	705.429	VFLAQK	1	1.9901
				38	91	717.414	VVEVGSK	1	1.9751
				39	91 91	731.394	DIQDLK	1	1.6451
				40	97	1462.82	IYVDDGLISLQVK	2	4.5297
				41	95	1468.68	C(+57.02)DENILWLDYK	2	4.3069
				42	88	1636.89	GVNLPGAAVDLPAVSEK	2	4.8259
				43	93	1642.77	DPVQEAWAEDVDLR	2	4.3907
				44	93	2465.29	TATESFASDPILYRPVAVALDTK	2	4.8808
				45	96	2477.36	KGVNLPGAAVDLPAVSEKDIQDLK	3	6.7079
				46	93	2494.14	AEGSDVANAVLDGADC(+57.02)IMLSGETAK	3	6.6308
				47	95	1665.82	FDEILEASDGIMVAR	2	4.7924
				48	92	2510.14	AEGSDVANAVLDGADC(+57.02)IM(+16)LSGETAK	3	6.6308
				49	76	2510.14	AEGSDVANAVLDGADC(+57.02)IM(+16)LSGETAK	3	6.6308
				50	83	840.53	APIIAVTR	2	2.6549
				51	96	1681.82	FDEILEASDGIM(+16)VAR	2	4.7924
				52	96	2557.27	GIFPVLC(+57.02)KDPVQEAWAEDVDLR	2	5.5732
				53	99	1764.98	KGVNLPGAAVDLPAVSEK	2	6.226
				54	96	2647.24	ITLDNAYMEKC(+57.02)DENILWLDYK	3	5.427
				55	92	2663.24	ITLDNAYM(+16)EKC(+57.02)DENILWLDYK	3	5.427
				56	97	1779.88	GADFLVTEVENGGSLGSK	2	5.7112
				57	99	1821.92	RFDEILEASDGIMVAR	2	5.7413
				58	97	1859.9	FGVEQDVDMVFASFIR	2	5.8035
				59	83	1875.9	FGVEQDVDM(+16)VFASFIR	2	5.8035
				60	94	1875.9	FGVEQDVDM(+16)VFASFIR	2	5.8035
				61	86 76	990.51	GSGTAEVELK	1	1.1994
				62	88	3017.59	TATESFASDPILYRPVAVALDTKGPEIR	3	7.1002
				63	82	2036.03	QKGADFLVTEVENGGSLGSK	2	3.7913
				64	91	2175.12	LAPITSDPTEATAVGAVEASFK	2	6.0766
				65	95	1141.61	GDLGIEIPAEK	2	2.7462
				66	84	3494.64	AEGSDVANAVLDGADC(+57.02)IMLSGETAKGDYPLEAVR	3	6.6458
				67	91	3510.64	AEGSDVANAVLDGADC(+57.02)IM(+16)LSGETAKGDYPLEAVR	3	6.6458
				68	94	2349.27	GVNLPGAAVDLPAVSEKDIQDLK	2	6.0006
				69	80	1197.65	LDIDSPPITAR	2	3.2622
				70	72	2465.29	TATESFASDPILYRPVAVALDTK	2	4.8808
				71	97	2494.14	AEGSDVANAVLDGADC(+57.02)IMLSGETAK	3	6.6308
				72	96	2510.14	AEGSDVANAVLDGADC(+57.02)IM(+16)LSGETAK	3	6.6308
				73	97	2557.27	GIFPVLC(+57.02)KDPVQEAWAEDVDLR	2	5.5732
				74	94	1462.82	IYVDDGLISLQVK	2	4.5297
SSP 7240
	Gi	Protein Name	Comment	Identified Peptides						Coverage
	4507621	troponin I, skeletal, fast [Homo sapiens]		16						0.58
					> Score >	Mass	Sequence	Charge	xCorr
				1	86	828.361	YDM(+16)EVR	2	1.8478
				2	71	875.437	DVGDWRK	2	2.1863
				3	89	875.437	DVGDWRK	2	2.1863
				4	72	1322.63	TSKELEDMNQK	2	3.7087
				5	88	882.411	MSADAM(+16)LK	2	2.2183
				6	86	904.426	IDAAEEEK	2	2.6811
				7	78	1418.72	KEDTEKERDLR	3	1.5559
				8	71	1006.45	ELEDMNQK	2	2.5062
				9	72	1022.45	ELEDM(+16)NQK	2	2.5062
				10	87 77	1131.55	DLRDVGDWR	2	1.9378
				11	85	1697.77	IDAAEEEKYDMEVR	2	4.1132
				12	92	1713.77	IDAAEEEKYDM(+16)EVR	2	4.1132
				13	72	588.372	ALLGSK	1	1.1374
				14	88	1259.65	DLRDVGDWRK	2	1.599
				15	81	1933.99	SVMLQIAATELEKEESR	2	5.1238
				16	87	1949.99	SVM(+16)LQIAATELEKEESR	2	5.1238
				17	94	1322.63	TSKELEDMNQK	2	3.7087
				18	85	1338.63	TSKELEDM(+16)NQK	2	3.7087
				19	93	2090.09	SVMLQIAATELEKEESRR	3	2.5005
				20	99	1432.77	SVMLQIAATELEK	2	4.4143
				21	87	1432.77	SVMLQIAATELEK	2	4.4143
				22	99	1448.77	SVM(+16)LQIAATELEK	2	4.4143
				23	86	1448.77	SVM(+16)LQIAATELEK	2	4.4143
				24	88	1448.77	SVM(+16)LQIAATELEK	2	4.4143
				25	76	729.276	MFESES	1	1.2538
				26	77	745.276	M(+16)FESES	1	1.2538
				27	97	1697.77	IDAAEEEKYDMEVR	2	4.1132
				28	85	904.426	IDAAEEEK	2	2.6811
				29	98	1933.99	SVMLQIAATELEKEESR	2	5.1238
				30	78	2937.37	QNYLAEHC(+57.02)PPLHIPGSMSEVQELC(+57.02)K	3	4.4635
				31	81	2953.37	QNYLAEHC(+57.02)PPLHIPGSM(+16)SEVQELC(+57.02)K	3	4.4635
				32	81	1006.45	ELEDMNQK	2	2.5062
SSP 7404
	Gi	Protein Name	Comment	Identified Peptides						Coverage
	5803106	myotilin [Homo sapiens]		20						0.44
					> Score >	Mass	Sequence	Charge	xCorr
				1	78	1269.73	GLHSLIFEVVR	3	3.4578
				2	88	1430.66	HFIQSQNPC(+57.02)GSR	2	3.6197
				3	92	974.552	KVLEGDSVK	2	3.1259
				4	78 78	1027.59	LQVPTSQVR	2	2.2338
				5	84	1042.52	TVQSDDLHK	2	2.7048
				6	90	1620.91	LDVTARPNQTLPAPK	2	3.1758
				7	84	1086.58	EALIQDLER	2	2.9619
				8	85	1111.54	TPDHEIQGSK	2	3.2758
				9	94	1166.58	ISLYQDNTGR	2	3.207
				10	99	1183.54	ASDAGAYAC(+57.02)VAK	2	4.118
				11	99	1269.73	GLHSLIFEVVR	3	3.4578
				12	73	1322.61	QAFNPEGEFQR	2	2.3704
				13	96	1331.61	GDVNDQDAIQEK	2	4.5366
				14	98	1352.72	LEC(+57.02)QISAIPPPK	2	3.6977
				15	77	686.481	VTLLIK	1	1.4955
				16	93	1383.6	NNEM(+16)VQFNTDR	2	3.7522
				17	96	1409.68	LAAQSGLYESEEL	2	3.3664
				18	97	2180.16	VLEGDSVKLEC(+57.02)QISAIPPPK	3	3.6486
				19	93	1562.84	AGEATFTVQLDVLAK	2	4.1766
				20	73	1650.78	FIQVPENM(+16)SIDEGR	2	3.9054
				21	96	2272.03	DAGWYTVSAVNEAGVTTC(+57.02)NTR	2	5.8401
SSP 2405
	Gi	Protein Name	Comment	Identified peptides						Coverage
	5729877	heat shock 70kDa protein 8 isoform 1 [Homo sapiens]		41						0.61
					> Score >	Mass	Sequence	Charge	xCorr
				1	72	1217.64	ATVEDEKLQGK	2	3.3676
				2	75	1235.62	MVNHFIAEFK	2	3.7829
				3	77	1252.66	MKEIAEAYLGK	2	3.9989
				4	85	1268.66	M(+16)KEIAEAYLGK	2	3.9989
				5	76	858.457	GTLDPVEK	2	1.6193
				6	83	905.461	LRTAC(+57.02)ER	2	1.9793
				7	79	944.522	VC(+57.02)NPIITK	2	2.2916
				8	94	1426.67	RFDDAVVQSDM(+16)K	2	3.7746
				9	95	1480.75	ARFEELNADLFR	2	4.0736
				10	86	1481.81	SQIHDIVLVGGSTR	2	4.754
				11	90 89	989.538	KDISENKR	2	1.904
				12	95 91	989.526	LSKEDIER	2	2.6967
				13	72	993.525	EIAEAYLGK	2	2.096
				14	96	1017.57	ITITNDKGR	2	2.9777
				15	97 88	1081.57	LLQDFFNGK	2	3.0683
				16	91	1632.79	SFYPEEVSSM(+16)VLTK	2	4.64
				17	99	1659.9	IINEPTAAAIAYGLDK	3	4.978
				18	83	1125.56	MVQEAEKYK	2	2.7164
				19	81	1691.73	STAGDTHLGGEDFDNR	2	3.8511
				20	90	1166.58	YKAEDEKQR	2	2.7082
				21	93	1180.62	VQVEYKGETK	2	3.0761
				22	94	1773.92	ILDKC(+57.02)NEIINWLDK	3	3.237
				23	97	1199.67	DAGTIAGLNVLR	2	3.4599
				24	97	1217.64	ATVEDEKLQGK	2	3.3676
				25	94	1838.01	LDKSQIHDIVLVGGSTR	3	5.1498
				26	91 91	1228.63	VEIIANDQGNR	2	3.5497
				27	81 81	1228.63	VEIIANDQGNR	2	3.5497
				28	97	1235.62	MVNHFIAEFK	2	3.7829
				29	75	1251.62	M(+16)VNHFIAEFK	2	3.7829
				30	99	1252.66	MKEIAEAYLGK	2	3.9989
				31	94	1253.62	FEELNADLFR	2	3.2593
				32	97	1254.57	FDDAVVQSDMK	2	4.1666
				33	86	1268.66	M(+16)KEIAEAYLGK	2	3.9989
				34	97	1270.57	FDDAVVQSDM(+16)K	2	4.1666
				35	99	1303.6	NSLESYAFNMK	2	3.7884
				36	97	1304.63	C(+57.02)NEIINWLDK	2	3.6612
				37	97	1319.6	NSLESYAFNM(+16)K	2	3.7884
				38	93	1982	TVTNAVVTVPAYFNDSQR	3	3.8436
				39	79	687.404	LIGDAAK	1	1.8221
				40	95	1410.67	RFDDAVVQSDMK	2	3.7746
				41	95	1480.75	ARFEELNADLFR	2	4.0736
				42	99	1481.81	SQIHDIVLVGGSTR	2	4.754
				43	91	1487.7	TTPSYVAFTDTER	2	2.4243
				44	97	2260.15	SINPDEAVAYGAAVQAAILSGDK	2	6.3238
				45	96	2263.12	GPAVGIDLGTTYSC(+57.02)VGVFQHGK	3	3.3941
				46	90	765.414	VQVEYK	1	1.8414
				47	81	773.415	DNNLLGK	1	2.0138
				48	77	774.436	NTTIPTK	1	1.3794
				49	94	1565.83	LLQDFFNGKELNK	2	4.3695
				50	94	804.446	ITITNDK	1	1.6371
				51	96	1616.79	SFYPEEVSSMVLTK	2	4.64
				52	95	1632.79	SFYPEEVSSM(+16)VLTK	2	4.64
				53	84	1649.8	NQVAMNPTNTVFDAK	2	4.9475
				54	97	1659.9	IINEPTAAAIAYGLDK	3	4.978
				55	94	1665.8	NQVAM(+16)NPTNTVFDAK	2	4.9475
				56	97	1691.73	STAGDTHLGGEDFDNR	2	3.8511
				57	85	858.457	GTLDPVEK	2	1.6193
				58	94	1787.99	IINEPTAAAIAYGLDKK	2	4.9893
				59	98	1838.01	LDKSQIHDIVLVGGSTR	3	5.1498
				60	99	2774.33	QTQTFTTYSDNQPGVLIQVYEGER	3	5.5186
				61	74	944.522	VC(+57.02)NPIITK	2	2.2916
				62	84	993.525	EIAEAYLGK	2	2.096
				63	94	2260.15	SINPDEAVAYGAAVQAAILSGDK	2	6.3238
				64	81	2774.33	QTQTFTTYSDNQPGVLIQVYEGER	3	5.5186
SSP 6208
	Gi	Protein Name	Comment	Identified peptides						Coverage
	4505621	prostatic binding protein [Homo sapiens]		9						0.57
					> Score >	Mass	Sequence	Charge	xCorr
				1	79	937.499	LYEQLSGK	1	2.3428
				2	90	1632.8	NRPTSISWDGLDSGK	2	4.2078
				3	95	1103.51	C(+57.02)DEPILSNR	2	3.3795
				4	85	1688.92	LYTLVLTDPDAPSRK	2	3.5184
				5	93	1560.83	LYTLVLTDPDAPSR	2	4.2131
				6	97	1632.8	NRPTSISWDGLDSGK	2	4.2078
				7	92	1688.92	LYTLVLTDPDAPSRK	2	3.5184
				8	96	1708.91	YVWLVYEQDRPLK	2	4.1846
				9	74	885.541	VLTPTQVK	1	1.366
				10	91	937.499	LYEQLSGK	1	2.3428
				11	95	1949.94	GNDISSGTVLSDYVGSGPPK	2	5.8006
				12	96	2069.93	APVAGTC(+57.02)YQAEWDDYVPK	2	6.3747
