# Supplementary material for: The Proteomic Profile of Hereditary Inclusion Body Myopathy
Source: PLoS One. 2011 Jan 31;6(1):e16334. doi: 10.1371/journal.pone.0016334 (PMC3031555; doi:10.1371/journal.pone.0016334)
Supplement: Table S2 — MS/MS identification of protein biopsies by iTRAQ. (XLS) [file pone.0016334.s007.xls]

## Sheet: Sheet1
	MS/MS IDENTIFICATION OF PROTEIN BIOPSIES BY iTRAQ
entry no.	protein	description	percent coverage	num unique peps	tot num peps	xcorr	deltacn	peptide
108	Q96A32|MLRS_HUMAN	Myosin regulatory light chain 2, skeletal muscle isoform - Homo sapiens (Human)	88.8	23	83
						4.013	0.502	K.n[145.11]FLEELLTTQC[160.03]DR.F
						3.817	0.529	R.n[145.11]TVEGGSSSVFSMFDQTQIQEFK[272.19].E
						2.438	0.238	K.n[145.11]EASGPINFTVFLTM[147.04]FGEK[272.19].L
						3.777	0.353	K.n[145.11]LK[272.19]GADPEDVITGAFK[272.19].V
						2.639	0.407	K.n[145.11]LK[272.19]GADPEDVITGAFK[272.19].V
						3.6	0.505	K.n[145.11]NEELDAMMK[272.19].E
						3.346	0.501	K.n[145.11]EASGPINFTVFLTMFGEK[272.19].L
						2.712	0.362	K.n[145.11]NMWAAFPPDVGGNVDYK[272.19].N
						4.202	0.49	K.n[145.11]FLEELLTTQC[160.03]DR.F
						3.983	0.46	K.n[145.11]NIC[160.03]YVITHGDAK[272.19].D
						3.945	0.529	K.n[145.11]GADPEDVITGAFK[272.19].V
						2.482	0.391	K.n[145.11]NIC[160.03]YVITHGDAK[272.19].D
						3.847	0.405	K.n[145.11]EAFTVIDQNRDGIIDK[272.19]EDLR.D
						2.572	0.297	K.n[145.11]EAFTVIDQNRDGIIDK[272.19].E
						2.685	0.245	K.n[145.11]EAFTVIDQNR.D
						3.13	0.484	K.n[145.11]NEELDAMMK[272.19].E
						3.175	0.278	K.n[145.11]EAFTVIDQNR.D
						3.534	0.453	K.n[145.11]GADPEDVITGAFK[272.19].V
						3.338	0.503	K.n[145.11]NEELDAMMK[272.19].E
						2.502	0.413	K.n[145.11]NIC[160.03]YVITHGDAK[272.19].D
						2.952	0.23	R.n[145.11]DTFAAMGR.L
						2.999	0.308	R.n[145.11]DTFAAMGR.L
						2.171	0.419	K.n[145.11]GADPEDVITGAFK[272.19].V
						2.467	0.202	R.n[145.11]DGIIDK[272.19]EDLR.D
						3.029	0.434	K.n[145.11]NIC[160.03]YVITHGDAK[272.19].D
						3.298	0.554	K.n[145.11]GADPEDVITGAFK[272.19].V
						3.26	0.325	K.n[145.11]NIC[160.03]YVITHGDAK[272.19].D
						2.593	0.368	K.n[145.11]LK[272.19]GADPEDVITGAFK[272.19].V
						2.662	0.333	K.n[145.11]LK[272.19]GADPEDVITGAFK[272.19].V
						3.235	0.364	K.n[145.11]EAFTVIDQNRDGIIDK[272.19].E
						3.771	0.461	K.n[145.11]NIC[160.03]YVITHGDAK[272.19].D
						4.365	0.514	K.n[145.11]EAFTVIDQNRDGIIDK[272.19].E
						2.617	0.342	K.n[145.11]EAFTVIDQNRDGIIDK[272.19].E
						2.253	0.413	K.n[145.11]LK[272.19]GADPEDVITGAFK[272.19].V
						3.631	0.382	K.n[145.11]LK[272.19]GADPEDVITGAFK[272.19].V
						3.599	0.519	R.n[145.11]TVEGGSSSVFSMFDQTQIQEFK[272.19].E
						4.679	0.58	K.n[145.11]GADPEDVITGAFK[272.19].V
						4.02	0.432	K.n[145.11]FLEELLTTQC[160.03]DR.F
						2.326	0.254	K.n[145.11]NEELDAMMK[272.19].E
						3.329	0.396	K.n[145.11]NIC[160.03]YVITHGDAK[272.19].D
						2.703	0.306	R.n[145.11]DGIIDK[272.19]EDLR.D
						4.108	0.468	K.n[145.11]NIC[160.03]YVITHGDAK[272.19].D
						2.922	0.203	R.n[145.11]DGIIDK[272.19]EDLR.D
						4.542	0.573	K.n[145.11]GADPEDVITGAFK[272.19].V
						3.654	0.479	K.n[145.11]EAFTVIDQNRDGIIDK[272.19]EDLR.D
						4.041	0.445	K.n[145.11]NIC[160.03]YVITHGDAK[272.19].D
						2.367	0.231	R.n[145.11]DGIIDK[272.19]EDLR.D
						2.407	0.425	K.n[145.11]NMWAAFPPDVGGNVDYK[272.19].N
						2.392	0.342	K.n[145.11]GADPEDVITGAFK[272.19].V
						2.64	0.465	K.n[145.11]NMWAAFPPDVGGNVDYK[272.19].N
						2.236	0.323	K.n[145.11]LK[272.19]GADPEDVITGAFK[272.19].V
						4.478	0.513	K.n[145.11]NIC[160.03]YVITHGDAK[272.19].D
						2.288	0.194	R.n[145.11]DTFAAMGR.L
89	P60174|TPIS_HUMAN	Triosephosphate isomerase - Homo sapiens (Human)	85.9	19	50	2.729	0.517	K.n[145.11]VAHALAEGLGVIAC[160.03]IGEK[272.19].L
						3.196	0.543	K.n[145.11]VAHALAEGLGVIAC[160.03]IGEK[272.19].L
						2.574	0.389	K.n[145.11]VVLAYEPVWAIGTGK[272.19].T
						2.431	0.237	K.n[145.11]VVFEQTK[272.19].V
						3.627	0.56	K.n[145.11]VAHALAEGLGVIAC[160.03]IGEK[272.19].L
						3.86	0.512	R.n[145.11]IIYGGSVTGATC[160.03]K[272.19].E
						2.831	0.269	K.n[145.11]FFVGGNWK[272.19].M
						2.872	0.571	K.n[145.11]VVLAYEPVWAIGTGK[272.19].T
						3.458	0.442	K.n[145.11]DC[160.03]GATWVVLGHSER.R
						3.263	0.517	K.n[145.11]IAVAAQNC[160.03]YK[272.19].V
						2.733	0.375	K.n[145.11]TATPQQAQEVHEK[272.19].L
						2.955	0.503	K.n[145.11]IAVAAQNC[160.03]YK[272.19].V
						3.297	0.556	K.n[145.11]VAHALAEGLGVIAC[160.03]IGEK[272.19].L
						3.66	0.448	K.n[145.11]TATPQQAQEVHEK[272.19].L
						3.68	0.529	K.n[145.11]SNVSDAVAQSTR.I
						2.201	0.22	K.n[145.11]VVFEQTK[272.19].V
						3.962	0.57	K.n[145.11]VAHALAEGLGVIAC[160.03]IGEK[272.19].L
						3.802	0.402	K.n[145.11]VIADNVK[272.19]DWSK[272.19].V
						3.148	0.379	R.n[145.11]RHVFGESDELIGQK[272.19].V
						4.934	0.646	K.n[145.11]ELASQPDVDGFLVGGASLK[272.19]PEFVDIINAK[272.19].-
						4.48	0.524	K.n[145.11]TATPQQAQEVHEK[272.19].L
						2.565	0.363	R.n[145.11]HVFGESDELIGQK[272.19].V
						2.523	0.308	K.n[145.11]FFVGGNWK[272.19].M
						5.116	0.654	K.n[145.11]ELASQPDVDGFLVGGASLK[272.19]PEFVDIINAK[272.19].-
						2.662	0.395	K.n[145.11]TATPQQAQEVHEK[272.19].L
						2.609	0.36	R.n[145.11]RHVFGESDELIGQK[272.19].V
						2.48	0.3	K.n[145.11]VVLAYEPVWAIGTGK[272.19].T
						2.979	0.606	K.n[145.11]VVLAYEPVWAIGTGK[272.19].T
						2.535	0.401	K.n[145.11]QSLGELIGTLNAAK[272.19].V
						3.676	0.616	K.n[145.11]VAHALAEGLGVIAC[160.03]IGEK[272.19].L
						4.222	0.621	K.n[145.11]VAHALAEGLGVIAC[160.03]IGEK[272.19].L
						2.279	0.259	R.n[145.11]HVFGESDELIGQK[272.19].V
						2.23	0.381	K.n[145.11]QSLGELIGTLNAAK[272.19].V
						2.309	0.349	K.n[145.11]VPADTEVVC[160.03]APPTAYIDFAR.Q
						2.222	0.31	K.n[145.11]FFVGGNWK[272.19].M
						3.286	0.511	K.n[145.11]IAVAAQNC[160.03]YK[272.19].V
						3.646	0.621	K.n[145.11]VAHALAEGLGVIAC[160.03]IGEK[272.19].L
						2.411	0.381	K.n[145.11]VAHALAEGLGVIAC[160.03]IGEK[272.19].L
						3.848	0.436	K.n[145.11]VIADNVK[272.19]DWSK[272.19].V
23	P02768|ALBU_HUMAN	Serum albumin precursor - Homo sapiens (Human)	67	54	148	3.128	0.452	K.n[145.11]C[160.03]C[160.03]AAADPHEC[160.03]YAK[272.19].V
						3.612	0.515	K.n[145.11]VFDEFK[272.19]PLVEEPQNLIK[272.19].Q
						4.53	0.632	K.n[145.11]AVMDDFAAFVEK[272.19].C
						1.858	0.419	K.n[145.11]ALVLIAFAQYLQQC[160.03]PFEDHVK[272.19].L
						4.829	0.722	K.n[145.11]ALVLIAFAQYLQQC[160.03]PFEDHVK[272.19].L
						3.346	0.567	K.n[145.11]ALVLIAFAQYLQQC[160.03]PFEDHVK[272.19].L
						3.183	0.359	K.n[145.11]AEFAEVSK[272.19].L
						4.414	0.345	K.n[145.11]VHTEC[160.03]C[160.03]HGDLLEC[160.03]ADDRADLAK[272.19].Y
						4.316	0.555	K.n[145.11]VFDEFK[272.19]PLVEEPQNLIK[272.19].Q
						2.874	0.316	R.n[145.11]FK[272.19]DLGEENFK[272.19].A
						3.022	0.393	K.n[145.11]C[160.03]C[160.03]AAADPHEC[160.03]YAK[272.19].V
						4.349	0.576	K.n[145.11]VFDEFK[272.19]PLVEEPQNLIK[272.19].Q
						4.74	0.537	K.n[145.11]AAFTEC[160.03]C[160.03]QAADK[272.19].A
						4.899	0.623	K.n[145.11]VFDEFK[272.19]PLVEEPQNLIK[272.19].Q
						2.462	0.269	R.n[145.11]FK[272.19]DLGEENFK[272.19].A
						2.478	0.184	K.n[145.11]LDELRDEGK[272.19].A
						2.758	0.401	R.n[145.11]HPYFYAPELLFFAK[272.19].R
						2.09	0.278	K.n[145.11]RM[147.04]PC[160.03]AEDYLSVVLNQLC[160.03]VLHEK[272.19].T
						3.409	0.428	R.n[145.11]RHPDYSVVLLLR.L
						2.479	0.502	K.n[145.11]LVAASQAALGL.-
						2.761	0.427	K.n[145.11]VHTEC[160.03]C[160.03]HGDLLEC[160.03]ADDRADLAK[272.19].Y
						2.568	0.294	K.n[145.11]YLYEIAR.R
						2.348	0.356	K.n[145.11]SLHTLFGDK[272.19]LC[160.03]TVATLR.E
						2.519	0.136	K.n[145.11]FQNALLVR.Y
						2.293	0.345	R.n[145.11]RHPDYSVVLLLR.L
						3.833	0.501	K.n[145.11]LVNEVTEFAK[272.19].T
						2.833	0.423	R.n[145.11]RHPYFYAPELLFFAK[272.19].R
						4.284	0.479	R.n[145.11]LVRPEVDVMC[160.03]TAFHDNEETFLK[272.19]K[272.19].Y
						1.902	0.359	K.n[145.11]RMPC[160.03]AEDYLSVVLNQLC[160.03]VLHEK[272.19].T
						2.591	0.257	K.n[145.11]YLYEIAR.R
						3.54	0.52	K.n[145.11]ALVLIAFAQYLQQC[160.03]PFEDHVK[272.19].L
						3.781	0.475	R.n[145.11]LVRPEVDVMC[160.03]TAFHDNEETFLK[272.19]K[272.19].Y
						2.665	0.409	K.n[145.11]VPQVSTPTLVEVSR.N
						3.148	0.291	R.n[145.11]FK[272.19]DLGEENFK[272.19].A
						3.387	0.439	R.n[145.11]RPC[160.03]FSALEVDETYVPK[272.19].E
						3.11	0.332	K.n[145.11]QNC[160.03]ELFEQLGEYK[272.19].F
						2.877	0.43	R.n[145.11]LVRPEVDVMC[160.03]TAFHDNEETFLK[272.19]K[272.19].Y
						3.306	0.669	K.n[145.11]ALVLIAFAQYLQQC[160.03]PFEDHVK[272.19].L
						3.115	0.48	R.n[145.11]HPYFYAPELLFFAK[272.19].R
						2.985	0.226	K.n[145.11]QTALVELVK[272.19].H
						5.713	0.73	K.n[145.11]ALVLIAFAQYLQQC[160.03]PFEDHVK[272.19].L
						3.291	0.349	K.n[145.11]AEFAEVSK[272.19].L
						3.837	0.523	K.n[145.11]DVFLGMFLYEYAR.R
						2.486	0.29	K.n[145.11]DVFLGMFLYEYAR.R
						3.673	0.559	K.n[145.11]DVFLGMFLYEYAR.R
						2.854	0.486	K.n[145.11]DVFLGM[147.04]FLYEYAR.R
						3.878	0.577	K.n[145.11]YIC[160.03]ENQDSISSK[272.19].L
						2.561	0.376	R.n[145.11]RPC[160.03]FSALEVDETYVPK[272.19].E
						4.764	0.583	K.n[145.11]AVMDDFAAFVEK[272.19].C
						2.528	0.424	K.n[145.11]AVMDDFAAFVEK[272.19].C
						4.166	0.464	K.n[145.11]QEPERNEC[160.03]FLQHK[272.19]DDNPNLPR.L
						3.204	0.427	R.n[145.11]RHPDYSVVLLLR.L
						2.24	0.193	K.n[145.11]AAC[160.03]LLPK[272.19].L
						4.993	0.601	K.n[145.11]AVMDDFAAFVEK[272.19].C
						2.41	0.239	R.n[145.11]FK[272.19]DLGEENFK[272.19].A
						2.975	0.291	K.n[145.11]LDELRDEGK[272.19].A
						2.593	0.381	K.n[145.11]DDNPNLPR.L
						4.098	0.525	K.n[145.11]EFNAETFTFHADIC[160.03]TLSEK[272.19]ER.Q
						3.063	0.233	K.n[145.11]FQNALLVR.Y
						3.548	0.245	K.n[145.11]QTALVELVK[272.19].H
						2.902	0.453	K.n[145.11]LVNEVTEFAK[272.19].T
						2.494	0.33	K.n[145.11]VHTEC[160.03]C[160.03]HGDLLEC[160.03]ADDRADLAK[272.19].Y
						2.867	0.287	K.n[145.11]DLGEENFK[272.19].A
						3.713	0.338	R.n[145.11]FK[272.19]DLGEENFK[272.19].A
						2.728	0.4	K.n[145.11]C[160.03]C[160.03]AAADPHEC[160.03]YAK[272.19].V
						4.817	0.538	K.n[145.11]EFNAETFTFHADIC[160.03]TLSEK[272.19].E
						3.525	0.413	K.n[145.11]LVNEVTEFAK[272.19].T
						2.69	0.228	K.n[145.11]SLHTLFGDK[272.19].L
						3.333	0.587	K.n[145.11]QEPERNEC[160.03]FLQHK[272.19]DDNPNLPR.L
						3.027	0.401	K.n[145.11]C[160.03]C[160.03]AAADPHEC[160.03]YAK[272.19].V
						3.755	0.554	K.n[145.11]QEPERNEC[160.03]FLQHK[272.19]DDNPNLPR.L
						3.566	0.329	K.n[145.11]QEPERNEC[160.03]FLQHK[272.19]DDNPNLPR.L
						3.142	0.15	K.n[145.11]LVTDLTK[272.19].V
						2.765	0.528	K.n[145.11]AVMDDFAAFVEK[272.19].C
						3.336	0.52	K.n[145.11]VHTEC[160.03]C[160.03]HGDLLEC[160.03]ADDRADLAK[272.19].Y
						2.295	0.286	K.n[145.11]QTALVELVK[272.19].H
						2.382	0.238	K.n[145.11]AAC[160.03]LLPK[272.19].L
						3.157	0.241	R.n[145.11]FK[272.19]DLGEENFK[272.19].A
						3.73	0.309	R.n[145.11]FK[272.19]DLGEENFK[272.19].A
						2.651	0.204	R.n[145.11]FK[272.19]DLGEENFK[272.19].A
						3.792	0.44	K.n[145.11]VHTEC[160.03]C[160.03]HGDLLEC[160.03]ADDRADLAK[272.19].Y
						4.154	0.618	K.n[145.11]QNC[160.03]ELFEQLGEYK[272.19].F
						3.292	0.328	R.n[145.11]FK[272.19]DLGEENFK[272.19].A
						3.13	0.161	K.n[145.11]QTALVELVK[272.19].H
						3.377	0.521	R.n[145.11]HPYFYAPELLFFAK[272.19].R
						3.606	0.487	R.n[145.11]HPYFYAPELLFFAK[272.19].R
						3.195	0.54	K.n[145.11]VHTEC[160.03]C[160.03]HGDLLEC[160.03]ADDRADLAK[272.19].Y
						2.693	0.44	R.n[145.11]RPC[160.03]FSALEVDETYVPK[272.19].E
						3.451	0.473	K.n[145.11]C[160.03]C[160.03]TESLVNR.R
						3.153	0.447	R.n[145.11]RHPDYSVVLLLR.L
						2.286	0.323	K.n[145.11]VFDEFK[272.19]PLVEEPQNLIK[272.19].Q
						3.84	0.458	K.n[145.11]VFDEFK[272.19]PLVEEPQNLIK[272.19].Q
						2.909	0.256	K.n[145.11]LDELRDEGK[272.19].A
						4.701	0.574	K.n[145.11]VFDEFK[272.19]PLVEEPQNLIK[272.19].Q
						3.215	0.344	K.n[145.11]SLHTLFGDK[272.19].L
						2.997	0.209	K.n[145.11]QTALVELVK[272.19].H
						2.161	0.245	K.n[145.11]AAC[160.03]LLPK[272.19].L
						5.009	0.523	R.n[145.11]NEC[160.03]FLQHK[272.19]DDNPNLPR.L
						4.704	0.619	K.n[145.11]VHTEC[160.03]C[160.03]HGDLLEC[160.03]ADDRADLAK[272.19].Y
						2.627	0.285	R.n[145.11]AFK[272.19]AWAVAR.L
						4.006	0.492	R.n[145.11]RHPYFYAPELLFFAK[272.19].R
						3.573	0.46	K.n[145.11]LVNEVTEFAK[272.19].T
						3.438	0.429	K.n[145.11]ALVLIAFAQYLQQC[160.03]PFEDHVK[272.19].L
						2.699	0.268	K.n[145.11]TYETTLEK[272.19].C
						3.339	0.456	K.n[145.11]LVNEVTEFAK[272.19].T
						2.458	0.319	R.n[145.11]FK[272.19]DLGEENFK[272.19].A
28	P04406|G3P_HUMAN	Glyceraldehyde-3-phosphate dehydrogenase - Homo sapiens (Human)	66	34	121	5.589	0.533	K.n[145.11]VIHDNFGIVEGLMTTVHAITATQK[272.19].T
						2.067	0.435	R.n[145.11]VVDLMAHMASK[272.19]E.-
						3.061	0.549	R.n[145.11]VVDLMAHMASK[272.19]E.-
						5.013	0.509	K.n[145.11]VIHDNFGIVEGLMTTVHAITATQK[272.19].T
						6.546	0.614	R.n[145.11]VIISAPSADAPMFVMGVNHEK[272.19].Y
						3.228	0.348	K.n[145.11]LVINGNPITIFQER.D
						2.305	0.33	K.n[145.11]LVINGNPITIFQERDPSK[272.19].I
						2.758	0.366	K.n[145.11]QASEGPLK[272.19].G
						3.1	0.481	K.n[145.11]IISNASC[160.03]TTNC[160.03]LAPLAK[272.19].V
						2.586	0.453	R.n[145.11]VVDLMAHMASK[272.19].-
						2.805	0.423	R.n[145.11]GALQNIIPASTGAAK[272.19].A
						2.651	0.296	K.n[145.11]LVINGNPITIFQER.D
						2.538	0.356	R.n[145.11]GALQNIIPASTGAAK[272.19].A
						3.153	0.333	R.n[145.11]GALQNIIPASTGAAK[272.19].A
						2.327	0.239	R.n[145.11]VVDLMAHMASK[272.19]E.-
						3.786	0.425	K.n[145.11]LVINGNPITIFQER.D
						3.025	0.37	R.n[145.11]VVDLMAHMASK[272.19]E.-
						2.916	0.49	R.n[145.11]VVDLMAHMASK[272.19].-
						4.757	0.586	K.n[145.11]VIHDNFGIVEGLMTTVHAITATQK[272.19].T
						2.896	0.319	R.n[145.11]GALQNIIPASTGAAK[272.19].A
						2.789	0.446	R.n[145.11]GALQNIIPASTGAAK[272.19].A
						3.054	0.387	R.n[145.11]GALQNIIPASTGAAK[272.19].A
						3.366	0.512	R.n[145.11]GALQNIIPASTGAAK[272.19].A
						2.798	0.462	R.n[145.11]VVDLMAHMASK[272.19].-
						5.549	0.552	K.n[145.11]VIHDNFGIVEGLMTTVHAITATQK[272.19].T
						3.544	0.456	R.n[145.11]VVDLMAHMASK[272.19]E.-
						4.479	0.543	K.n[145.11]VIHDNFGIVEGLMTTVHAITATQK[272.19].T
						3.361	0.369	R.n[145.11]VVDLMAHMASK[272.19]E.-
						2.639	0.433	R.n[145.11]GALQNIIPASTGAAK[272.19].A
						2.31	0.418	R.n[145.11]VVDLMAHMASK[272.19].-
						2.403	0.238	R.n[145.11]GALQNIIPASTGAAK[272.19].A
						2.562	0.461	R.n[145.11]VVDLMAHMASK[272.19].-
						3.069	0.486	R.n[145.11]VVDLMAHMASK[272.19].-
						3.321	0.349	R.n[145.11]VVDLMAHMASK[272.19]E.-
						2.287	0.306	R.n[145.11]VVDLMAHMASK[272.19]E.-
						3.978	0.516	K.n[145.11]WGDAGAEYVVESTGVFTTMEK[272.19].A
						2.546	0.227	K.n[145.11]IISNASC[160.03]TTNC[160.03]LAPLAK[272.19].V
						2.857	0.389	K.n[145.11]LVINGNPITIFQER.D
						4.35	0.459	K.n[145.11]VIHDNFGIVEGLM[147.04]TTVHAITATQK[272.19].T
						2.079	0.292	R.n[145.11]VVDLMAHMASK[272.19]E.-
						3.586	0.617	K.n[145.11]WGDAGAEYVVESTGVFTTMEK[272.19].A
						2.053	0.211	K.n[145.11]YDDIK[272.19]K[272.19].V
						2.536	0.414	R.n[145.11]VVDLMAHMASK[272.19].-
						3.092	0.415	R.n[145.11]VPTANVSVVDLTC[160.03]R.L
						3.8	0.551	R.n[145.11]VPTANVSVVDLTC[160.03]R.L
						5.004	0.558	R.n[145.11]VIISAPSADAPMFVMGVNHEK[272.19].Y
						2.176	0.282	R.n[145.11]VPTANVSVVDLTC[160.03]R.L
						5.229	0.62	R.n[145.11]VIISAPSADAPMFVMGVNHEK[272.19].Y
						2.649	0.398	K.n[145.11]LVINGNPITIFQERDPSK[272.19].I
						3.968	0.535	R.n[145.11]VVDLMAHMASK[272.19].-
						2.482	0.324	K.n[145.11]LVINGNPITIFQERDPSK[272.19].I
						4.511	0.543	K.n[145.11]VIHDNFGIVEGLMTTVHAITATQK[272.19].T
						2.225	0.42	R.n[145.11]VVDLMAHMASK[272.19].-
						2.407	0.646	K.n[145.11]WGDAGAEYVVESTGVFTTMEK[272.19].A
						2.818	0.461	R.n[145.11]VVDLMAHMASK[272.19]E.-
						2.975	0.344	K.n[145.11]LVINGNPITIFQER.D
						3.046	0.4	K.n[145.11]VIHDNFGIVEGLMTTVHAITATQK[272.19].T
						3.843	0.487	R.n[145.11]VVDLMAHMASK[272.19].-
						3.361	0.368	R.n[145.11]VVDLMAHMASK[272.19]E.-
						5.338	0.611	R.n[145.11]VIISAPSADAPMFVMGVNHEK[272.19].Y
						2.382	0.263	K.n[145.11]VGVNGFGR.I
						5.328	0.64	R.n[145.11]VIISAPSADAPMFVMGVNHEK[272.19].Y
						5.102	0.538	K.n[145.11]VIHDNFGIVEGLMTTVHAITATQK[272.19].T
						2.292	0.375	R.n[145.11]AAFNSGK[272.19].V
						2.513	0.249	K.n[145.11]QASEGPLK[272.19].G
						2.697	0.291	K.n[145.11]LISWYDNEFGYSNR.V
						5.612	0.507	K.n[145.11]RVIISAPSADAPMFVMGVNHEK[272.19].Y
						4.052	0.494	K.n[145.11]VIHDNFGIVEGLMTTVHAITATQK[272.19].T
						2.685	0.198	R.n[145.11]VVDLMAHMASK[272.19]E.-
						2.618	0.527	K.n[145.11]LISWYDNEFGYSNR.V
						2.039	0.286	K.n[145.11]TVDGPSGK[272.19].L
						3.022	0.247	R.n[145.11]VVDLMAHMASK[272.19]E.-
						4.163	0.614	K.n[145.11]LISWYDNEFGYSNR.V
						4.788	0.618	K.n[145.11]LISWYDNEFGYSNR.V
						2.759	0.413	K.n[145.11]LVINGNPITIFQERDPSK[272.19].I
						2.052	0.337	K.n[145.11]LVINGNPITIFQERDPSK[272.19].I
						2.573	0.311	K.n[145.11]LVINGNPITIFQERDPSK[272.19].I
						2.797	0.476	R.n[145.11]VVDLMAHMASK[272.19].-
						2.002	0.343	R.n[145.11]VPTANVSVVDLTC[160.03]R.L
						4.763	0.59	K.n[145.11]LISWYDNEFGYSNR.V
76	P35609|ACTN2_HUMAN	Alpha-actinin-2 - Homo sapiens (Human)	61.2	62	159	2.918	0.392	K.n[145.11]ALDYIASK[272.19].G
						4.236	0.571	K.n[145.11]GITQEQMNEFR.A
						2.765	0.343	R.n[145.11]NVNIQNFHTSWK[272.19].D
						3.507	0.286	R.n[145.11]ILASDK[272.19]PYILAEELRR.E
						2.255	0.084	K.n[145.11]QLVPIR.D
						2.724	0.46	R.n[145.11]QSIMAIQNEVEK[272.19].V
						4.612	0.476	R.n[145.11]RQFAAQANAIGPWIQNK[272.19].M
						3.911	0.419	K.n[145.11]LLETIDQLHLEFAK[272.19].R
						2.47	0.212	R.n[145.11]LGTLTQK[272.19].R
						2.622	0.369	R.n[145.11]NVNIQNFHTSWK[272.19].D
						2.557	0.55	R.n[145.11]QFAAQANAIGPWIQNK[272.19].M
						3.47	0.404	K.n[145.11]MLDAEDIVNTPK[272.19]PDER.A
						2.72	0.316	K.n[145.11]ASTHETWAYGK[272.19].E
						2.236	0.384	R.n[145.11]HRPDLIDYSK[272.19].L
						3.751	0.468	K.n[145.11]QLVPIRDQSLQEELAR.Q
						3.846	0.455	R.n[145.11]QFAAQANAIGPWIQNK[272.19].M
						3.376	0.495	K.n[145.11]LEGDHQLIQEALVFDNK[272.19].H
						2.733	0.267	K.n[145.11]LLETIDQLHLEFAK[272.19].R
						4.374	0.504	K.n[145.11]LNK[272.19]DDPIGNINLAMEIAEK[272.19].H
						4.22	0.335	R.n[145.11]DQSLQEELAR.Q
						3.204	0.418	K.n[145.11]VLAVNQENER.L
						3.544	0.329	R.n[145.11]ILASDK[272.19]PYILAEELRR.E
						3.046	0.248	K.n[145.11]ATLPEADGER.Q
						3.254	0.447	R.n[145.11]ILASDK[272.19]PYILAEELR.R
						3.973	0.564	K.n[145.11]GITQEQMNEFR.A
						2.755	0.388	K.n[145.11]ALDYIASK[272.19].G
						2.3	0.138	K.n[145.11]VIQSYNIR.I
						2.454	0.263	K.n[145.11]ALDYIASK[272.19].G
						2.303	0.261	R.n[145.11]LGTLTQK[272.19].R
						3.283	0.267	R.n[145.11]TINEVETQILTR.D
						5.294	0.424	R.n[145.11]ILASDK[272.19]PYILAEELRR.E
						2.477	0.239	R.n[145.11]TINEVETQILTR.D
						2.681	0.275	K.n[145.11]QYEHNIINYK[272.19].N
						3.043	0.343	R.n[145.11]QFAAQANAIGPWIQNK[272.19].M
						3.837	0.43	R.n[145.11]QFAAQANAIGPWIQNK[272.19].M
						2.867	0.368	R.n[145.11]QFAAQANAIGPWIQNK[272.19].M
						3.996	0.489	R.n[145.11]VGWELLLTTIAR.T
						2.521	0.406	K.n[145.11]DGLGLC[160.03]ALIHR.H
						3.629	0.332	R.n[145.11]LASELLEWIR.R
						3.192	0.445	K.n[145.11]VLAVNQENER.L
						3.926	0.348	R.n[145.11]LASELLEWIR.R
						2.333	0.267	R.n[145.11]LGTLTQK[272.19].R
						4.398	0.487	K.n[145.11]LNK[272.19]DDPIGNINLAMEIAEK[272.19].H
						3.573	0.408	K.n[145.11]MVSDIAGAWQR.L
						2.076	0.219	-.n[145.11]TINEVETQILTR.-
						4.535	0.681	R.n[145.11]ETADTDTAEQVIASFR.I
						2.292	0.521	K.n[145.11]ASTHETWAYGK[272.19].E
						2.524	0.341	R.n[145.11]ILASDK[272.19]PYILAEELR.R
						2.415	0.167	R.n[145.11]LEHLAEK[272.19].F
						4.573	0.533	R.n[145.11]ILASDK[272.19]PYILAEELR.R
						2.411	0.225	K.n[145.11]IANVNK[272.19].A
						2.671	0.383	R.n[145.11]QSIMAIQNEVEK[272.19].V
						3.264	0.29	K.n[145.11]AGTQIENIEEDFRNGLK[272.19].L
						2.317	0.271	R.n[145.11]LMEEYER.L
						3.331	0.539	R.n[145.11]SSIQITGALEDQMNQLK[272.19].Q
						4.189	0.47	R.n[145.11]ILASDK[272.19]PYILAEELR.R
						3.839	0.46	R.n[145.11]SSIQITGALEDQMNQLK[272.19].Q
						3.534	0.471	K.n[145.11]LEGDHQLIQEALVFDNK[272.19].H
						3.739	0.449	R.n[145.11]SSIQITGALEDQMNQLK[272.19].Q
						2.663	0.569	R.n[145.11]QFAAQANAIGPWIQNK[272.19].M
						3.576	0.559	R.n[145.11]AC[160.03]LISMGYDLGEAEFAR.I
						3.915	0.459	K.n[145.11]LEGDHQLIQEALVFDNK[272.19].H
						4.679	0.655	R.n[145.11]AC[160.03]LISMGYDLGEAEFAR.I
						5.071	0.602	K.n[145.11]NNIDK[272.19]LEGDHQLIQEALVFDNK[272.19].H
						2.669	0.356	K.n[145.11]ALDYIASK[272.19].G
						3.153	0.422	K.n[145.11]NNIDK[272.19]LEGDHQLIQEALVFDNK[272.19].H
						3.186	0.349	K.n[145.11]ASTHETWAYGK[272.19].E
						2.206	0.248	R.n[145.11]HRPDLIDYSK[272.19].L
						2.254	0.207	R.n[145.11]HRPDLIDYSK[272.19].L
						2.13	0.211	K.n[145.11]DGLGLC[160.03]ALIHR.H
						3.327	0.625	R.n[145.11]ETADTDTAEQVIASFR.I
						4.185	0.485	K.n[145.11]QLVPIRDQSLQEELAR.Q
						2.628	0.443	K.n[145.11]DGLGLC[160.03]ALIHR.H
						3.773	0.519	R.n[145.11]ILASDK[272.19]PYILAEELR.R
						3.109	0.391	K.n[145.11]MVSDIAGAWQR.L
						4.104	0.513	R.n[145.11]NVNIQNFHTSWK[272.19].D
						3.152	0.314	R.n[145.11]SSIQITGALEDQMNQLK[272.19].Q
						3.9	0.54	K.n[145.11]DYESASLTEVR.A
						3.883	0.56	R.n[145.11]ISSSNPYSTVTMDELR.T
						3.112	0.294	K.n[145.11]ATLPEADGER.Q
						3.349	0.533	R.n[145.11]ISSSNPYSTVTMDELR.T
						2.227	0.416	R.n[145.11]HRPDLIDYSK[272.19].L
						2.259	0.2	R.n[145.11]LEHLAEK[272.19].F
						2.677	0.26	K.n[145.11]TMQAMQK[272.19].K
						2.301	0.339	K.n[145.11]ALDYIASK[272.19].G
						4.053	0.42	R.n[145.11]SSIQITGALEDQMNQLK[272.19].Q
						2.445	0.451	K.n[145.11]DGLGLC[160.03]ALIHR.H
						3.236	0.507	R.n[145.11]AC[160.03]LISMGYDLGEAEFAR.I
						2.637	0.524	R.n[145.11]HRPDLIDYSK[272.19].L
						2.788	0.389	R.n[145.11]HRPDLIDYSK[272.19].L
						3.111	0.284	K.n[145.11]NNIDK[272.19]LEGDHQLIQEALVFDNK[272.19].H
						3.588	0.307	R.n[145.11]SSIQITGALEDQMNQLK[272.19].Q
						2.866	0.247	R.n[145.11]ILASDK[272.19]PYILAEELR.R
						4.481	0.42	R.n[145.11]ILASDK[272.19]PYILAEELRR.E
						2.766	0.34	K.n[145.11]LLETIDQLHLEFAK[272.19].R
						3.55	0.497	R.n[145.11]NVNIQNFHTSWK[272.19].D
						2.693	0.266	R.n[145.11]QFAAQANAIGPWIQNK[272.19].M
						3.935	0.3	R.n[145.11]DQSLQEELAR.Q
38	P07951|TPM2_HUMAN	Tropomyosin beta chain - Homo sapiens (Human)	60.6	19	55	4.4	0.398	K.n[145.11]QLEEEQQALQK[272.19].K
						2.926	0.211	K.n[145.11]EDK[272.19]YEEEIK[272.19].L
						3.872	0.442	K.n[145.11]HIAEDSDRK[272.19]YEEVAR.K
						3.531	0.248	K.n[145.11]SLEAQADK[272.19]YSTK[272.19].E
						2.877	0.313	K.n[145.11]C[160.03]GDLEEELK[272.19].I
						3.253	0.296	K.n[145.11]EDK[272.19]YEEEIK[272.19].L
						3.057	0.249	K.n[145.11]SLEAQADK[272.19]YSTK[272.19].E
						4.484	0.537	K.n[145.11]TIDDLEDEVYAQK[272.19].M
						3.438	0.304	K.n[145.11]EDK[272.19]YEEEIK[272.19].L
						2.077	0.422	K.n[145.11]SLEAQADK[272.19]YSTK[272.19].E
						3.476	0.385	K.n[145.11]TIDDLEDEVYAQK[272.19].M
						3.663	0.394	K.n[145.11]SLEAQADK[272.19]YSTK[272.19].E
						2.751	0.249	K.n[145.11]IVTNNLK[272.19].S
						3.254	0.29	K.n[145.11]SLEAQADK[272.19]YSTK[272.19].E
						3.374	0.23	K.n[145.11]EAQEK[272.19]LEQAEK[272.19].K
						3.932	0.52	K.n[145.11]GTEDEVEK[272.19]YSESVK[272.19].E
						3.913	0.533	K.n[145.11]GTEDEVEK[272.19]YSESVK[272.19].E
						4.918	0.513	R.n[145.11]C[160.03]K[272.19]QLEEEQQALQK[272.19].K
						2.99	0.405	K.n[145.11]LVILEGELER.S
						3.268	0.317	R.n[145.11]C[160.03]K[272.19]QLEEEQQALQK[272.19].K
						2.992	0.473	K.n[145.11]GTEDEVEK[272.19]YSESVK[272.19].E
						2.982	0.276	K.n[145.11]IVTNNLK[272.19].S
						2.939	0.346	K.n[145.11]LVILEGELER.S
						2.357	0.34	K.n[145.11]QLEEEQQALQK[272.19].K
						3.043	0.259	K.n[145.11]TIDDLEDEVYAQK[272.19].M
						4.171	0.537	K.n[145.11]TIDDLEDEVYAQK[272.19].M
48	P11217|PYGM_HUMAN	Glycogen phosphorylase, muscle form - Homo sapiens (Human)	59.4	48	81	3.312	0.315	R.n[145.11]VAAAFPGDVDR.L
						3.121	0.387	R.n[145.11]MSLVEEGAVK[272.19].R
						2.867	0.266	R.n[145.11]EPNK[272.19]FFVPR.T
						3.038	0.399	R.n[145.11]TNFDAFPDK[272.19].V
						2.759	0.413	K.n[145.11]ARPEFTLPVHFYGHVEHTSQGAK[272.19].W
						4.211	0.534	R.n[145.11]GLAGVENVTELK[272.19]K[272.19].N
						3.634	0.529	K.n[145.11]ARPEFTLPVHFYGHVEHTSQGAK[272.19].W
						2.891	0.284	K.n[145.11]APNDFNLK[272.19].D
						3.01	0.398	K.n[145.11]TIFK[272.19]DFYELEPHK[272.19].F
						3.166	0.45	K.n[145.11]WVDTQVVLAMPYDTPVPGYR.N
						3.561	0.255	R.n[145.11]VAAAFPGDVDR.L
						3.208	0.356	K.n[145.11]TIFK[272.19]DFYELEPHK[272.19].F
						2.803	0.305	K.n[145.11]LLSFVDDEAFIRDVAK[272.19].V
						2.622	0.231	K.n[145.11]DFYELEPHK[272.19].F
						3.563	0.217	R.n[145.11]VEDVDK[272.19]LDQR.G
						4.003	0.517	R.n[145.11]QLLNC[160.03]LHVITLYNR.I
						2.541	0.283	K.n[145.11]VHINPNSLFDIQVK[272.19].R
						4.886	0.661	K.n[145.11]VIPAADLSEQISTAGTEASGTGNMK[272.19].F
						4.077	0.55	K.n[145.11]LLSFVDDEAFIR.D
						4.473	0.554	K.n[145.11]ARPEFTLPVHFYGHVEHTSQGAK[272.19].W
						2.847	0.188	R.n[145.11]EIWGVEPSR.Q
						4.339	0.553	R.n[145.11]RWLVLC[160.03]NPGLAEVIAER.I
						2.549	0.258	R.n[145.11]QRLPAPDEAI.-
						4.358	0.615	K.n[145.11]VIPAADLSEQISTAGTEASGTGNMK[272.19].F
						2.828	0.276	R.n[145.11]QVIEQLSSGFFSPK[272.19].Q
						3.314	0.502	K.n[145.11]VFADYEDYIK[272.19].C
						4.824	0.485	K.n[145.11]DFNVGGYIQAVLDR.N
						2.055	0.466	R.n[145.11]WPVHLLETLLPR.H
						3.099	0.471	R.n[145.11]FK[272.19]VFADYEDYIK[272.19].C
						2.844	0.357	K.n[145.11]APNDFNLK[272.19].D
						3.183	0.483	R.n[145.11]QLLNC[160.03]LHVITLYNR.I
						3.341	0.499	K.n[145.11]VFADYEDYIK[272.19].C
						2.106	0.277	K.n[145.11]VSALYK[272.19].N
						3.361	0.406	R.n[145.11]IGEDFISDLDQLRK[272.19].L
						3.451	0.233	R.n[145.11]VEDVDK[272.19]LDQR.G
						3.658	0.376	R.n[145.11]GYNAQEYYDRIPELR.Q
						4.233	0.49	K.n[145.11]DFNVGGYIQAVLDR.N
						2.182	0.36	R.n[145.11]QVIEQLSSGFFSPK[272.19].Q
						2.18	0.304	R.n[145.11]WLVLC[160.03]NPGLAEVIAER.I
						2.114	0.146	K.n[145.11]AWDVTVR.T
						3.332	0.406	R.n[145.11]WPVHLLETLLPR.H
116	Q9UKX2|MYH2_HUMAN	Myosin-2 - Homo sapiens (Human)	57.6	68	186	3.018	0.199	K.n[145.11]ANTEVAQWR.T
						4.441	0.532	K.n[145.11]AAYLQSLNSADLLK[272.19].A
						3.762	0.516	K.n[145.11]MEIDDLASNVETVSK[272.19].A
						3.357	0.493	K.n[145.11]TSVFVAEPK[272.19].E
						3.115	0.398	R.n[145.11]EAIFC[160.03]IQYNIR.S
						2.967	0.295	R.n[145.11]QLDEK[272.19]EALVSQLSR.G
						2.135	0.357	K.n[145.11]NALAHALQSSR.H
						2.329	0.329	K.n[145.11]LTGAVM[147.04]HYGNLK[272.19].F
						3.076	0.322	K.n[145.11]EALVSQLSR.G
						3.246	0.518	K.n[145.11]LTGAVMHYGNLK[272.19].F
						3.518	0.415	K.n[145.11]LQHELEEAEER.A
						3.139	0.537	K.n[145.11]IQGTLEDQIISANPLLEAFGNAK[272.19].T
						2.218	0.252	K.n[145.11]IK[272.19]DELAK[272.19].S
						2.922	0.354	K.n[145.11]SANFQK[272.19]PK[272.19].V
						4.458	0.571	K.n[145.11]LAQESIMDIENEK[272.19].Q
						2.748	0.267	K.n[145.11]IEDEQALGIQLQK[272.19].K
						3.265	0.343	K.n[145.11]LAQESIMDIENEK[272.19]QQLDEK[272.19].L
						3.569	0.472	K.n[145.11]TSVFVAEPK[272.19].E
						3.529	0.575	K.n[145.11]IEDEQALGIQLQK[272.19].K
						4.129	0.442	K.n[145.11]GQTVEQVSNAVGALAK[272.19].A
						2.611	0.295	R.n[145.11]LQAAEEHVEAVNAK[272.19].C
						3.872	0.517	K.n[145.11]GQTVEQVSNAVGALAK[272.19].A
						4.091	0.514	K.n[145.11]AAYLQSLNSADLLK[272.19].A
						2.878	0.489	K.n[145.11]AAYLQSLNSADLLK[272.19].A
						2.923	0.308	K.n[145.11]GQTVEQVSNAVGALAK[272.19].A
						3.659	0.493	K.n[145.11]LTGAVMHYGNLK[272.19].F
						4.73	0.588	K.n[145.11]MEIDDLASNVETVSK[272.19].A
						3.654	0.409	R.n[145.11]LQAAEEHVEAVNAK[272.19].C
						3.062	0.38	R.n[145.11]SLGTELFK[272.19].I
						3.248	0.259	R.n[145.11]LQTESGEFSR.Q
						3.647	0.537	R.n[145.11]LQAAEEHVEAVNAK[272.19].C
						4.015	0.464	K.n[145.11]LTGAVMHYGNLK[272.19].F
						3.435	0.443	K.n[145.11]NALAHALQSSR.H
						2.693	0.343	K.n[145.11]LTGAVMHYGNLK[272.19].F
						3.59	0.503	K.n[145.11]NALAHALQSSR.H
						4.139	0.657	K.n[145.11]EK[272.19]NDLQLQVQAEAEGLADAEER.C
						2.711	0.316	K.n[145.11]TEGGATLTVK[272.19].D
						2.509	0.247	K.n[145.11]LTGAVM[147.04]HYGNLK[272.19].F
						2.721	0.352	K.n[145.11]LTGAVMHYGNLK[272.19].F
						3.748	0.417	R.n[145.11]LQAAEEHVEAVNAK[272.19].C
						4.145	0.481	R.n[145.11]LQAAEEHVEAVNAK[272.19].C
						4.931	0.627	K.n[145.11]EK[272.19]NDLQLQVQAEAEGLADAEER.C
						2.386	0.361	R.n[145.11]LQAAEEHVEAVNAK[272.19].C
						3.608	0.477	R.n[145.11]LQNEVEDLMLDVER.T
						2.501	0.429	K.n[145.11]TSVFVAEPK[272.19].E
						2.774	0.188	R.n[145.11]NTQGILK[272.19].D
						3.157	0.268	K.n[145.11]MFLWMVAR.I
						3.499	0.435	R.n[145.11]SYHIFYQITSNK[272.19].K
						2.339	0.26	K.n[145.11]LTGAVM[147.04]HYGNLK[272.19].F
						3.546	0.435	K.n[145.11]GQTVEQVSNAVGALAK[272.19].A
						2.725	0.383	R.n[145.11]SYHIFYQITSNK[272.19].K
						4.359	0.611	K.n[145.11]EK[272.19]NDLQLQVQAEAEGLADAEER.C
						4.01	0.49	K.n[145.11]TLAQLFSGAQTAEGEGAGGGAK[272.19].K
						3.619	0.463	R.n[145.11]LQAAEEHVEAVNAK[272.19].C
						2.751	0.481	K.n[145.11]AAYLQSLNSADLLK[272.19].A
						2.548	0.232	K.n[145.11]NALAHALQSSR.H
						2.989	0.308	K.n[145.11]EALVSQLSR.G
						3.743	0.487	R.n[145.11]LQAAEEHVEAVNAK[272.19].C
						2.436	0.383	K.n[145.11]LTGAVMHYGNLK[272.19].F
						3.209	0.386	K.n[145.11]LTGAVMHYGNLK[272.19].F
						3.409	0.444	K.n[145.11]EFEISNLQSK[272.19].I
						4.402	0.577	K.n[145.11]MEIDDLASNVETVSK[272.19].A
						2.726	0.193	K.n[145.11]NALAHALQSSR.H
						2.912	0.447	K.n[145.11]NALAHALQSSR.H
						4.2	0.557	K.n[145.11]AAYLQSLNSADLLK[272.19].A
						2.76	0.257	R.n[145.11]LQTESGEFSR.Q
						2.162	0.429	K.n[145.11]GQTVEQVSNAVGALAK[272.19].A
						3.192	0.499	K.n[145.11]GQTVEQVSNAVGALAK[272.19].A
						4.139	0.526	R.n[145.11]LQNEVEDLMLDVER.T
						4.525	0.468	K.n[145.11]GQTVEQVSNAVGALAK[272.19].A
						2.703	0.464	K.n[145.11]IQGTLEDQIISANPLLEAFGNAK[272.19].T
						2.031	0.376	K.n[145.11]NALAHALQSSR.H
						2.303	0.221	K.n[145.11]LTGAVMHYGNLK[272.19].F
						2.332	0.309	R.n[145.11]LQAAEEHVEAVNAK[272.19].C
						2.628	0.19	K.n[145.11]IK[272.19]DELAK[272.19].S
						2.937	0.28	R.n[145.11]LQAAEEHVEAVNAK[272.19].C
						2.817	0.474	R.n[145.11]LQAAEEHVEAVNAK[272.19].C
						2.442	0.297	R.n[145.11]SLGTELFK[272.19].I
						4.365	0.468	R.n[145.11]QLDEK[272.19]EALVSQLSR.G
						3.795	0.305	R.n[145.11]DDK[272.19]LAQLITR.T
						2.541	0.404	K.n[145.11]LTGAVMHYGNLK[272.19].F
						2.902	0.28	K.n[145.11]MFLWMVAR.I
						2.831	0.314	K.n[145.11]MFLWMVAR.I
						3.386	0.427	K.n[145.11]TLAQLFSGAQTAEGEGAGGGAK[272.19].K
						4.109	0.521	R.n[145.11]EQYEEEQESK[272.19].A
						3.132	0.24	K.n[145.11]TEGGATLTVK[272.19].D
						4.603	0.512	K.n[145.11]TLAQLFSGAQTAEGEGAGGGAK[272.19].K
57	P14618|KPYM_HUMAN	Pyruvate kinase isozymes M1/M2 - Homo sapiens (Human)	55.7	26	58	2.595	0.448	R.n[145.11]GDLGIEIPAEK[272.19].V
						4.139	0.61	K.n[145.11]FGVEQDVDMVFASFIR.K
						2.276	0.225	R.n[145.11]MQHLIAR.E
						2.654	0.345	K.n[145.11]GVNLPGAAVDLPAVSEK[272.19].D
						3.113	0.218	R.n[145.11]VNFAMNVGK[272.19].A
						3.897	0.524	K.n[145.11]IYVDDGLISLQVK[272.19].Q
						2.982	0.484	R.n[145.11]GDLGIEIPAEK[272.19].V
						2.477	0.276	R.n[145.11]LDIDSPPITAR.N
						5.677	0.644	R.n[145.11]AEGSDVANAVLDGADC[160.03]IMLSGETAK[272.19].G
						3.992	0.516	K.n[145.11]GADFLVTEVENGGSLGSK[272.19].K
						4.206	0.609	R.n[145.11]AEGSDVANAVLDGADC[160.03]IMLSGETAK[272.19].G
						2.191	0.333	R.n[145.11]TATESFASDPILYRPVAVALDTK[272.19].G
						2.628	0.21	R.n[145.11]RFDEILEASDGIMVAR.G
						2.297	0.259	R.n[145.11]GDLGIEIPAEK[272.19].V
						2.377	0.371	K.n[145.11]GVNLPGAAVDLPAVSEK[272.19].D
						3.064	0.492	R.n[145.11]LNFSHGTHEYHAETIK[272.19].N
						3.139	0.496	K.n[145.11]IYVDDGLISLQVK[272.19].Q
						2.917	0.253	K.n[145.11]GSGTAEVELK[272.19]K[272.19].G
						4.464	0.591	R.n[145.11]LNFSHGTHEYHAETIK[272.19].N
						3.086	0.263	R.n[145.11]VNFAMNVGK[272.19].A
						3.984	0.312	R.n[145.11]RFDEILEASDGIMVAR.G
						2.24	0.429	R.n[145.11]TATESFASDPILYRPVAVALDTK[272.19].G
						2.329	0.175	K.n[145.11]GDYPLEAVR.M
						2.593	0.344	K.n[145.11]GDYPLEAVR.M
						2.325	0.384	R.n[145.11]NTGIIC[160.03]TIGPASR.S
						2.582	0.286	R.n[145.11]GIFPVLC[160.03]K[272.19].D
						3.396	0.528	R.n[145.11]TATESFASDPILYRPVAVALDTK[272.19].G
						2.172	0.194	K.n[145.11]GDYPLEAVR.M
						3.799	0.513	R.n[145.11]NTGIIC[160.03]TIGPASR.S
						2.487	0.266	R.n[145.11]APIIAVTR.N
						2.591	0.487	R.n[145.11]LNFSHGTHEYHAETIK[272.19].N
						2.224	0.205	R.n[145.11]MQHLIAR.E
						3.265	0.271	R.n[145.11]VNFAMNVGK[272.19].A
						2.388	0.203	K.n[145.11]VVEVGSK[272.19].I
						2.372	0.351	K.n[145.11]GVNLPGAAVDLPAVSEK[272.19].D
						2.66	0.332	R.n[145.11]GIFPVLC[160.03]K[272.19].D
						3.16	0.533	K.n[145.11]C[160.03]DENILWLDYK[272.19].N
						3.125	0.432	R.n[145.11]GDLGIEIPAEK[272.19].V
						2.483	0.472	R.n[145.11]LNFSHGTHEYHAETIK[272.19].N
						5.028	0.627	R.n[145.11]AEGSDVANAVLDGADC[160.03]IMLSGETAK[272.19].G
						3.46	0.506	R.n[145.11]LNFSHGTHEYHAETIK[272.19].N
						2.383	0.196	R.n[145.11]VNFAMNVGK[272.19].A
						3.678	0.446	K.n[145.11]ITLDNAYMEK[272.19].C
						3.375	0.465	K.n[145.11]FGVEQDVDMVFASFIR.K
						2.387	0.463	R.n[145.11]NTGIIC[160.03]TIGPASR.S
44	P09493|TPM1_HUMAN	Tropomyosin alpha-1 chain - Homo sapiens (Human)	54.6	17	31	2.723	0.174	R.n[145.11]LATALQK[272.19].L
						2.328	0.417	K.n[145.11]C[160.03]AELEEELK[272.19]TVTNNLK[272.19].S
						2.63	0.373	R.n[145.11]IQLVEEELDR.A
						3.914	0.274	R.n[145.11]SK[272.19]QLEDELVSLQK[272.19].K
						4.13	0.424	R.n[145.11]RIQLVEEELDRAQER.L
						3.4	0.32	K.n[145.11]GTEDELDK[272.19]YSEALK[272.19].D
						3.231	0.237	R.n[145.11]RIQLVEEELDRAQER.L
						3.629	0.431	K.n[145.11]GTEDELDK[272.19]YSEALK[272.19].D
						2.953	0.191	R.n[145.11]RIQLVEEELDRAQER.L
						3.041	0.32	R.n[145.11]RIQLVEEELDR.A
						2.78	0.389	R.n[145.11]IQLVEEELDR.A
						3.031	0.176	R.n[145.11]LATALQK[272.19].L
						3.429	0.31	R.n[145.11]SK[272.19]QLEDELVSLQK[272.19].K
						4.19	0.481	R.n[145.11]RIQLVEEELDRAQER.L
						2.49	0.18	R.n[145.11]RIQLVEEELDR.A
						3.255	0.411	R.n[145.11]IQLVEEELDR.A
						4.216	0.422	R.n[145.11]IQLVEEELDRAQER.L
						4.5	0.399	R.n[145.11]IQLVEEELDRAQER.L
						2.285	0.296	R.n[145.11]IQLVEEELDR.A
						2.759	0.168	R.n[145.11]LATALQK[272.19].L
						3.029	0.327	K.n[145.11]SIDDLEDELYAQK[272.19].L
						2.731	0.189	K.n[145.11]DAQEK[272.19]LELAEK[272.19].K
						2.633	0.288	K.n[145.11]LELAEK[272.19]K[272.19].A
						4.373	0.402	R.n[145.11]IQLVEEELDRAQER.L
						4.155	0.438	K.n[145.11]QLEDELVSLQK[272.19].K
						4.345	0.342	R.n[145.11]RIQLVEEELDRAQER.L
						5.068	0.49	R.n[145.11]RIQLVEEELDRAQER.L
						2.367	0.246	R.n[145.11]LATALQK[272.19].L
						4.105	0.571	K.n[145.11]ATDAEADVASLNR.R
						4.054	0.612	K.n[145.11]SIDDLEDELYAQK[272.19].L
						3.867	0.502	K.n[145.11]GTEDELDK[272.19]YSEALK[272.19].D
						2.54	0.157	K.n[145.11]LELAEK[272.19]K[272.19].A
						2.73	0.179	R.n[145.11]LATALQK[272.19].L
						3.532	0.211	K.n[145.11]LVIIESDLERAEER.A
						2.252	0.35	K.n[145.11]AISEELDHALNDMTSI.-
						3.619	0.459	R.n[145.11]IQLVEEELDR.A
						4.823	0.381	R.n[145.11]IQLVEEELDRAQER.L
						3.018	0.399	R.n[145.11]IQLVEEELDR.A
						5.004	0.702	K.n[145.11]AISEELDHALNDMTSI.-
						2.67	0.224	R.n[145.11]LATALQK[272.19].L
						5.123	0.464	R.n[145.11]LATALQK[272.19]LEEAEK[272.19].A
						3.393	0.316	K.n[145.11]C[160.03]AELEEELK[272.19].T
						3.077	0.206	R.n[145.11]IQLVEEELDRAQER.L
						4.035	0.327	R.n[145.11]IQLVEEELDRAQER.L
						3.5	0.464	R.n[145.11]IQLVEEELDR.A
						4.758	0.661	K.n[145.11]AISEELDHALNDMTSI.-
						4.553	0.42	R.n[145.11]RIQLVEEELDRAQER.L
						2.758	0.188	R.n[145.11]SK[272.19]QLEDELVSLQK[272.19].K
						4.187	0.566	K.n[145.11]ATDAEADVASLNR.R
						3.581	0.139	K.n[145.11]LK[272.19]GTEDELDK[272.19].Y
						2.456	0.297	K.n[145.11]TVTNNLK[272.19].S
						4.973	0.538	K.n[145.11]ATDAEADVASLNR.R
						3.032	0.159	R.n[145.11]IQLVEEELDRAQER.L
58	P14649|MYL6B_HUMAN	Myosin light polypeptide 6B - Homo sapiens (Human)	51.4	11	33	2.36	0.378	R.n[145.11]HVLTTLGEK[272.19].M
						2.739	0.313	K.n[145.11]EAFELFDR.V
						4.029	0.475	R.n[145.11]RVDFETFLPMLQAVAK[272.19].N
						2.374	0.408	R.n[145.11]HVLTTLGEK[272.19].M
						2.328	0.545	K.n[145.11]AEPAVPQAPQK[272.19].T
						3.542	0.362	K.n[145.11]VVIEFNK[272.19]DQLEEFK[272.19].E
						2.869	0.249	K.n[145.11]EAFELFDR.V
						2.812	0.298	K.n[145.11]TQEPPVDLSK[272.19].V
						3.347	0.37	R.n[145.11]RVDFETFLPMLQAVAK[272.19].N
						2.42	0.298	K.n[145.11]VVIEFNK[272.19]DQLEEFK[272.19]EAFELFDR.V
						3.73	0.469	R.n[145.11]RVDFETFLPMLQAVAK[272.19].N
						3.152	0.341	R.n[145.11]ALGQNPTNAEVLK[272.19].V
						2.168	0.338	K.n[145.11]TQEPPVDLSK[272.19].V
						2.979	0.447	K.n[145.11]ILYSQC[160.03]GDVMR.A
21	P02585|TNNC2_HUMAN	Troponin C, skeletal muscle - Homo sapiens (Human)	45	7	13	2.334	0.301	R.n[145.11]IDFDEFLK[272.19].M
						2.665	0.594	R.n[145.11]NADGYIDPEELAEIFR.A
						4.301	0.414	R.n[145.11]SYLSEEMIAEFK[272.19].A
						3.346	0.465	K.n[145.11]GK[272.19]SEEELAEC[160.03]FR.I
						3.399	0.495	R.n[145.11]ASGEHVTDEEIESLMK[272.19].D
						2.821	0.177	R.n[145.11]SYLSEEMIAEFK[272.19].A
						3.449	0.425	R.n[145.11]ASGEHVTDEEIESLMK[272.19].D
						2.073	0.386	R.n[145.11]NADGYIDPEELAEIFR.A
						2.724	0.245	R.n[145.11]SYLSEEMIAEFK[272.19].A
73	P30086|PEBP1_HUMAN	Phosphatidylethanolamine-binding protein 1 - Homo sapiens (Human)	42.2	5	9	2.924	0.415	K.n[145.11]GNDISSGTVLSDYVGSGPPK[272.19].G
						3.416	0.478	K.n[145.11]GNDISSGTVLSDYVGSGPPK[272.19].G
						2.206	0.267	K.n[145.11]LYEQLSGK[272.19].-
						3.588	0.474	R.n[145.11]YVWLVYEQDRPLK[272.19].C
						2.441	0.367	R.n[145.11]YVWLVYEQDRPLK[272.19].C
						2.892	0.364	K.n[145.11]NRPTSISWDGLDSGK[272.19].L
						3.539	0.53	K.n[145.11]LYTLVLTDPDAPSR.K
78	P40925|MDHC_HUMAN	Malate dehydrogenase, cytoplasmic - Homo sapiens (Human)	41.6	12	14	2.583	0.363	K.n[145.11]DVIATDK[272.19]EDVAFK[272.19].D
						3.182	0.427	K.n[145.11]FVEGLPINDFSR.E
						3.205	0.26	K.n[145.11]GEFVTTVQQR.G
						2.205	0.361	K.n[145.11]ELTEEK[272.19]ESAFEFLSSA.-
						2.769	0.451	K.n[145.11]NVIIWGNHSSTQYPDVNHAK[272.19].V
						2.986	0.396	K.n[145.11]DLDVAILVGSMPR.R
						4.496	0.526	K.n[145.11]EVGVYEALK[272.19]DDSWLK[272.19].G
72	P30041|PRDX6_HUMAN	Peroxiredoxin-6 - Homo sapiens (Human)	33.9	7	10	2.872	0.233	K.n[145.11]LSILYPATTGR.N
						2.408	0.334	R.n[145.11]VATPVDWK[272.19].D
						2.684	0.408	K.n[145.11]LIALSIDSVEDHLAWSK[272.19].D
						2.681	0.36	K.n[145.11]THLPGFVEQAEALK[272.19].A
						2.682	0.455	R.n[145.11]DYGVLLEGSGLALR.G
118	Q9Y623|MYH4_HUMAN	Myosin-4 - Homo sapiens (Human)	33.6	6	15	3.085	0.16	K.n[145.11]LLGSIEIDHTQYK[272.19].F
						3.243	0.377	K.n[145.11]DTQLHLDDAIR.G
						3.052	0.395	R.RDLEESTLQHEATAAALR.K
						4.219	0.476	K.n[145.11]DTQLHLDDAIR.G
84	P48788|TNNI2_HUMAN	Troponin I, fast skeletal muscle - Homo sapiens (Human)	33.5	12	26	2.622	0.365	K.n[145.11]SVMLQIAATELEK[272.19]EESRR.E
						3.118	0.453	K.n[145.11]SVMLQIAATELEK[272.19].E
						2.477	0.524	K.n[145.11]SVMLQIAATELEK[272.19]EESRR.E
						2.405	0.269	K.n[145.11]IDAAEEEK[272.19]YDMEVR.V
						2.112	0.234	K.n[145.11]YDMEVR.V
						3.705	0.477	K.n[145.11]SVMLQIAATELEK[272.19].E
						3.183	0.544	K.n[145.11]SVMLQIAATELEK[272.19]EESRR.E
						4.46	0.516	K.n[145.11]SVMLQIAATELEK[272.19]EESRR.E
						3.016	0.251	K.n[145.11]ELEDMNQK[272.19].L
						2.641	0.349	K.n[145.11]SVMLQIAATELEK[272.19]EESRR.E
						2.961	0.17	K.n[145.11]IDAAEEEK[272.19].Y
						5.547	0.561	K.n[145.11]SVMLQIAATELEK[272.19]EESR.R
						2.807	0.367	R.n[145.11]MSADAMLK[272.19].A
						4.266	0.529	K.n[145.11]SVMLQIAATELEK[272.19]EESRR.E
						3.897	0.563	K.n[145.11]SVMLQIAATELEK[272.19]EESRR.E
						4.442	0.467	K.n[145.11]IDAAEEEK[272.19]YDMEVR.V
146	P49773|HINT1_HUMAN	Histidine triad nucleotide-binding protein 1 - Homo sapiens (Human)	51.6	4	6	3.672	0.418	R.n[145.11]C[160.03]LAFHDISPQAPTHFLVIPK[272.19].K
						3.016	0.456	K.n[145.11]AQVARPGGDTIFGK[272.19].I
						2.616	0.22	K.n[145.11]IIFEDDR.C
						2.618	0.424	K.n[145.11]AQVARPGGDTIFGK[272.19].I
						4.295	0.439	R.n[145.11]MVVNEGSDGGQSVYHVHLHVLGGR.Q
79	P40926|MDHM_HUMAN	Malate dehydrogenase, mitochondrial precursor - Homo sapiens (Human)	29	9	13	3.704	0.485	R.n[145.11]LTLYDIAHTPGVAADLSHIETK[272.19].A
						2.359	0.426	K.n[145.11]MISDAIPELK[272.19].A
						3.453	0.43	R.n[145.11]VNVPVIGGHAGK[272.19].T
						3.81	0.509	R.n[145.11]LTLYDIAHTPGVAADLSHIETK[272.19].A
						2.711	0.391	K.n[145.11]EGVVEC[160.03]SFVK[272.19].S
						3.598	0.496	K.n[145.11]VAVLGASGGIGQPLSLLLK[272.19].N
						3.72	0.38	R.n[145.11]IQEAGTEVVK[272.19].A
						2.52	0.269	R.n[145.11]ANTFVAELK[272.19].G
10	P00505|AATM_HUMAN	Aspartate aminotransferase, mitochondrial precursor - Homo sapiens (Human)	25.6	9	11	2.951	0.486	R.n[145.11]IAAAILNTPDLR.K
						2.627	0.246	K.n[145.11]EFSIYMTK[272.19].D
						2.426	0.131	R.n[145.11]IGASFLQR.F
						4.478	0.467	R.n[145.11]ISVAGVTSSNVGYLAHAIHQVTK[272.19].-
						2.855	0.375	R.n[145.11]DAGMQLQGYR.Y
						4.315	0.605	K.n[145.11]NLDK[272.19]EYLPIGGLAEFC[160.03]K[272.19].A
						2.393	0.396	R.n[145.11]IAAAILNTPDLR.K
						2.024	0.357	R.n[145.11]IAAAILNTPDLR.K
						3.577	0.455	R.n[145.11]IAAAILNTPDLRK[272.19].Q
						3.706	0.502	R.n[145.11]FVTVQTISGTGALR.I
34	P06733|ENOA_HUMAN	Alpha-enolase - Homo sapiens (Human)	24.7	4	6	3.107	0.626	R.n[145.11]SGETEDTFIADLVVGLC[160.03]TGQIK[272.19].T
						2.498	0.359	K.n[145.11]FTASAGIQVVGDDLTVTNPK[272.19].R
						2.801	0.563	R.n[145.11]SGETEDTFIADLVVGLC[160.03]TGQIK[272.19].T
						3.562	0.392	R.n[145.11]AAVPSGASTGIYEALELR.D
						3.027	0.46	K.n[145.11]FTASAGIQVVGDDLTVTNPK[272.19].R
						3.589	0.606	R.n[145.11]AAVPSGASTGIYEALELR.D
77	P36871|PGM1_HUMAN	Phosphoglucomutase-1 - Homo sapiens (Human)	23.7	13	20	2.766	0.422	K.n[145.11]FFGNLMDASK[272.19].L
						3.572	0.404	R.n[145.11]LSGTGSAGATIR.L
						2.731	0.374	K.n[145.11]DLEALMFDR.S
						3.268	0.367	R.n[145.11]SIFDFSALK[272.19].E
						2.524	0.367	K.n[145.11]VDLGVLGK[272.19].Q
						3.751	0.464	R.n[145.11]QEATLVVGGDGR.F
						2.121	0.422	K.n[145.11]IALYETPTGWK[272.19].F
						2.774	0.15	R.n[145.11]SIFDFSALK[272.19].E
						2.918	0.223	K.n[145.11]VDLGVLGK[272.19].Q
						2.921	0.318	K.n[145.11]EAIQLIAR.I
						3.027	0.285	R.n[145.11]SMPTSGALDR.V
						3.278	0.541	K.n[145.11]IALYETPTGWK[272.19].F
111	Q9GZV1|ANKR2_HUMAN	Ankyrin repeat domain-containing protein 2 - Homo sapiens (Human)	23.1	6	14	2.757	0.34	K.n[145.11]LLSTPLHVAVR.T
						2.962	0.352	K.n[145.11]LLLLHGADMMTK[272.19].N
						2.037	0.43	R.n[145.11]EIIDVGGIQNLIELR.K
						3.172	0.475	K.n[145.11]LLLLHGADMMTK[272.19].N
						2.612	0.275	R.n[145.11]ASLEGHMEILEK[272.19].L
						2.439	0.409	K.n[145.11]TPTDLVQLWQADTR.H
						2.79	0.409	K.n[145.11]LLSTPLHVAVR.T
						2.654	0.44	K.n[145.11]TPTDLVQLWQADTR.H
						3.139	0.4	K.n[145.11]LLLLHGADMMTK[272.19].N
						2.6	0.235	R.n[145.11]ASLEGHMEILEK[272.19].L
74	P31415|CASQ1_HUMAN	Calsequestrin-1 precursor - Homo sapiens (Human)	21.5	6	10	4.776	0.455	R.n[145.11]ELQAFENIEDEIK[272.19].L
						5.846	0.668	K.n[145.11]GVGFGLVDSEK[272.19]DAAVAK[272.19].K
						2.277	0.309	R.n[145.11]QFEMEELILELAAQVLEDK[272.19].G
126	P07108|ACBP_HUMAN	Acyl-CoA-binding protein - Homo sapiens (Human)	20.7	2	2	2.698	0.31	K.n[145.11]WDAWNELK[272.19].G
						3.168	0.387	K.n[145.11]AYINK[272.19]VEELK[272.19].K
14	P01009|A1AT_HUMAN	Alpha-1-antitrypsin precursor - Homo sapiens (Human)	20.3	7	11	2.634	0.344	K.n[145.11]SVLGQLGITK[272.19].V
						3.045	0.233	K.n[145.11]AVLTIDEK[272.19].G
						2.848	0.461	K.n[145.11]LQHLENELTHDIITK[272.19].F
						2.649	0.456	K.n[145.11]TDTSHHDQDHPTFNK[272.19].I
						4.638	0.549	K.n[145.11]LQHLENELTHDIITK[272.19].F
						2.678	0.217	K.n[145.11]LSITGTYDLK[272.19].S
67	P21695|GPDA_HUMAN	Glycerol-3-phosphate dehydrogenase [NAD+], cytoplasmic - Homo sapiens (Human)	20.1	6	8	2.709	0.307	K.n[145.11]LISEVIGER.L
						3.11	0.411	K.n[145.11]GLVDK[272.19]FPLFMAVYK[272.19].V
129	P11055|MYH3_HUMAN	Myosin-3 - Homo sapiens (Human)	19.6	3	6	2.894	0.229	K.n[145.11]TIHELEK[272.19].S
						2.455	0.207	K.n[145.11]TIHELEK[272.19].S
						2.761	0.196	K.n[145.11]TIHELEK[272.19].S
						2.648	0.2	K.n[145.11]TIHELEK[272.19].S
						3.877	0.496	K.n[145.11]ALQEAHQQALDDLQAEEDK[272.19]VNSLNK[272.19].T
130	P13073|COX41_HUMAN	Cytochrome c oxidase subunit 4 isoform 1, mitochondrial precursor - Homo sapiens (Human)	24.3	4	7	2.855	0.219	K.n[145.11]WDYEK[272.19]NEWK[272.19].-
						3.385	0.446	K.n[145.11]VNPIQGLASK[272.19].W
						2.748	0.388	K.n[145.11]VNPIQGLASK[272.19].W
						4.011	0.259	K.n[145.11]FK[272.19]ESFAEMNR.G
						2.648	0.256	K.n[145.11]WDYEK[272.19]NEWK[272.19].-
						3.474	0.422	K.n[145.11]SEDFSLPAYMDR.R
						3.017	0.51	K.n[145.11]VNPIQGLASK[272.19].W
167	P09104|ENOG_HUMAN	Gamma-enolase - Homo sapiens (Human)	18.9	1	4	2.728	0.24	R.n[145.11]DGK[272.19]YDLDFK[272.19].S
168	P26447|S10A4_HUMAN	Protein S100-A4 - Homo sapiens (Human)	27	4	9	3.332	0.267	K.n[145.11]RTDEAAFQK[272.19].L
						2.208	0.337	K.n[145.11]ALDVMVSTFHK[272.19].Y
						2.195	0.28	R.n[145.11]ELPSFLGK[272.19].R
						2.224	0.407	K.n[145.11]ALDVMVSTFHK[272.19].Y
						2.865	0.402	K.n[145.11]ALDVMVSTFHK[272.19].Y
						2.72	0.387	R.n[145.11]ELPSFLGK[272.19].R
59	P15121|ALDR_HUMAN	Aldose reductase - Homo sapiens (Human)	16.8	5	7	2.37	0.253	R.n[145.11]VC[160.03]ALLSC[160.03]TSHK[272.19].D
						2.64	0.313	K.n[145.11]YK[272.19]PAVNQIEC[160.03]HPYLTQEK[272.19].L
						2.373	0.231	-.n[145.11]LLLNNGAK[272.19].-
						2.591	0.274	K.n[145.11]REELFIVSK[272.19].L
87	P54296|MYOM2_HUMAN	Myomesin-2 - Homo sapiens (Human)	14.9	17	23	2.698	0.26	R.n[145.11]YQSLVAAYGEAK[272.19].R
						2.296	0.315	R.n[145.11]FWLQAEHLSPDASYR.F
						2.27	0.278	R.n[145.11]AVNSAGISRPSR.V
						2.737	0.4	R.n[145.11]VSDAVAALDPLDLRR.L
						2.917	0.35	K.n[145.11]VSDLQQGK[272.19].T
						2.372	0.435	R.n[145.11]FVVHGLTTGEQYIFR.V
						2.384	0.289	R.n[145.11]IESNYGVHTLEINR.A
						2.223	0.168	R.n[145.11]AVNSAGISRPSR.V
						2.748	0.204	K.n[145.11]TSVVVQWDRPK[272.19].H
						2.82	0.519	K.n[145.11]IAAVNLAGIGEPSDPSEHFK[272.19].C
						3.279	0.323	R.n[145.11]FVVHGLTTGEQYIFR.V
						2.647	0.363	R.n[145.11]VSDAVAALDPLDLRR.L
						2.74	0.383	K.n[145.11]ATGIIEMVMDR.F
						3.07	0.362	R.n[145.11]GK[272.19]DPLMYFIEK[272.19].S
						2.58	0.454	R.n[145.11]VSDAVAALDPLDLR.R
						3.063	0.461	K.n[145.11]ATGIIEMVMDR.F
119	P07437|TBB5_HUMAN,P68371|TBB2C_HUMAN	Tubulin beta chain - Homo sapiens (Human),Tubulin beta-2C chain - Homo sapiens (Human)	11.5	4	4	2.338	0.13	R.n[145.11]YLTVAAVFR.G
						4.068	0.508	K.n[145.11]GHYTEGAELVDSVLDVVR.K
166	Q16836|HCDH_HUMAN	Hydroxyacyl-coenzyme A dehydrogenase, mitochondrial precursor - Homo sapiens (Human)	11.1	3	3	2.765	0.192	K.n[145.11]TFESLVDFSK[272.19].A
						2.262	0.295	R.n[145.11]FAGLHFFNPVPVMK[272.19].L
35	P06744|G6PI_HUMAN	Glucose-6-phosphate isomerase - Homo sapiens (Human)	9.7	5	8	3.227	0.407	R.n[145.11]VWYVSNIDGTHIAK[272.19].T
						3.042	0.314	K.n[145.11]EWFLQAAK[272.19].D
142	P09622|DLDH_HUMAN	Dihydrolipoyl dehydrogenase, mitochondrial precursor - Homo sapiens (Human)	9.4	3	5	2.449	0.216	R.n[145.11]EANLAASFGK[272.19].S
						2.343	0.392	K.n[145.11]ALTGGIAHLFK[272.19].Q
						2.379	0.342	K.n[145.11]ALTGGIAHLFK[272.19].Q
107	Q86TD4|SRCA_HUMAN	Sarcalumenin precursor - Homo sapiens (Human)	8.2	5	7	3.639	0.551	K.n[145.11]STMINYLLGLENTR.Y
						2.643	0.328	R.n[145.11]EAYK[272.19]DFFGINPISSFK[272.19].L
						3.8	0.41	K.n[145.11]TIEGIVMAADSAR.S
						2.168	0.161	K.n[145.11]ADNLATQMLMR.V
						3.228	0.582	K.n[145.11]STMINYLLGLENTR.Y
						2.546	0.284	K.n[145.11]DIVEDPDK[272.19]FYIFK[272.19].T
						3.434	0.442	K.n[145.11]STMINYLLGLENTR.Y
139	P47985|UCRI_HUMAN	Cytochrome b-c1 complex subunit Rieske, mitochondrial precursor - Homo sapiens (Human)	19	3	4	4.526	0.539	K.n[145.11]EIEQEAAVELSQLRDPQHDLDR.V
						2.251	0.253	R.n[145.11]RLEVLDSTK[272.19].S
						2.213	0.348	K.n[145.11]NAVTQFVSSMSASADVLALAK[272.19].I
						3.163	0.373	R.n[145.11]RLEVLDSTK[272.19].S
212	Q9Y235|ABEC2_HUMAN	Probable C-)U-editing enzyme APOBEC-2 - Homo sapiens (Human)	46	7	19	2.929	0.59	R.n[145.11]GYLEDEHAAAHAEEAFFNTILPAFDPALR.Y
						3.143	0.58	R.n[145.11]GYLEDEHAAAHAEEAFFNTILPAFDPALR.Y
						2.917	0.383	R.n[145.11]LFMWEEPEIQAALK[272.19]K[272.19].L
						2.191	0.356	R.n[145.11]LPANFFK[272.19].F
						1.611	0.318	R.n[145.11]GYLEDEHAAAHAEEAFFNTILPAFDPALR.Y
						2.596	0.422	K.n[145.11]ELIELPPFEIVTGER.L
						2.027	0.338	K.n[145.11]ELIELPPFEIVTGER.L
						2.849	0.569	R.n[145.11]GYLEDEHAAAHAEEAFFNTILPAFDPALR.Y
						3.594	0.564	R.n[145.11]LFMWEEPEIQAALK[272.19]K[272.19].L
						2.248	0.2	R.n[145.11]LLILVGR.L
						3.73	0.54	K.n[145.11]TFLC[160.03]YVVEAQGK[272.19].G
123	P35573|GDE_HUMAN	Glycogen debranching enzyme - Homo sapiens (Human)	11.4	13	15	2.295	0.433	K.n[145.11]ESGYNMIHFTPLQTLGLSR.S
						2.602	0.087	R.n[145.11]DTFIALR.G
						3.019	0.146	R.n[145.11]LGISSLIR.E
						3.014	0.424	R.n[145.11]VSLDPHAQVAVGILR.N
						3.221	0.459	K.n[145.11]NDLGHPFC[160.03]NNLR.S
						2.866	0.3	R.n[145.11]NIILAFAGTLR.H
						3.325	0.349	R.n[145.11]LTLAELNQILYR.C
						3.261	0.292	K.n[145.11]LFHVSEDPSDLNEK[272.19].H
						3.094	0.346	R.n[145.11]HSPSIHQSVVAVSR.T
						2.418	0.354	K.n[145.11]EWNVIC[160.03]ITDVVYNHTAANSK[272.19].W
